# Supplementary material for: Down syndrome burden in China and globally: a comparative analysis of 1990–2021 trends and future projections based on GBD 2021 database
Source: Front Public Health. 2025 Aug 11;13:1632250. doi: 10.3389/fpubh.2025.1632250 (PMC12375605; doi:10.3389/fpubh.2025.1632250)
Supplement: Supplementary file 1 [file Data_Sheet_1.csv]

	cause_name	location_name	measure_name	metric_name	age_name	sex_name	year	val	nmetric
1	Down syndrome	Low SDI	Deaths	Rate	Age-standardized	Both	2021	0.71	0.71 (0.43, 1.44)
2	Down syndrome	China	Deaths	Rate	Age-standardized	Both	2021	0.23	0.23 (0.12, 0.33)
3	Down syndrome	High SDI	Deaths	Rate	Age-standardized	Both	2021	0.34	0.34 (0.31, 0.37)
4	Down syndrome	Middle SDI	Deaths	Rate	Age-standardized	Both	2021	0.29	0.29 (0.24, 0.35)
5	Down syndrome	High-middle SDI	Deaths	Rate	Age-standardized	Both	2021	0.26	0.26 (0.21, 0.31)
6	Down syndrome	Low-middle SDI	Deaths	Rate	Age-standardized	Both	2021	0.38	0.38 (0.27, 0.56)
7	Down syndrome	Global	Deaths	Rate	Age-standardized	Both	2021	0.42	0.42 (0.32, 0.68)
1	Down syndrome	Global	DALYs (Disability-Adjusted Life Years)	Rate	Age-standardized	Both	2021	35.2	35.2 (26, 57.17)
2	Down syndrome	Low SDI	DALYs (Disability-Adjusted Life Years)	Rate	Age-standardized	Both	2021	57.85	57.85 (34.1, 120.9)
3	Down syndrome	Middle SDI	DALYs (Disability-Adjusted Life Years)	Rate	Age-standardized	Both	2021	25.03	25.03 (21.16, 30.43)
4	Down syndrome	China	DALYs (Disability-Adjusted Life Years)	Rate	Age-standardized	Both	2021	23.3	23.3 (13.27, 32.03)
5	Down syndrome	High SDI	DALYs (Disability-Adjusted Life Years)	Rate	Age-standardized	Both	2021	23.86	23.86 (21.42, 26.52)
6	Down syndrome	High-middle SDI	DALYs (Disability-Adjusted Life Years)	Rate	Age-standardized	Both	2021	23.92	23.92 (19.56, 28.38)
7	Down syndrome	Low-middle SDI	DALYs (Disability-Adjusted Life Years)	Rate	Age-standardized	Both	2021	30.86	30.86 (22.28, 46.27)
1	Down syndrome	Global	DALYs (Disability-Adjusted Life Years)	Number	All ages	Both	2021	2353048	2353048 (1759096, 3754934)
2	Down syndrome	Low SDI	DALYs (Disability-Adjusted Life Years)	Number	All ages	Both	2021	916555	916555 (523340, 1970520)
3	Down syndrome	Middle SDI	DALYs (Disability-Adjusted Life Years)	Number	All ages	Both	2021	447594	447594 (382705, 540762)
4	Down syndrome	China	DALYs (Disability-Adjusted Life Years)	Number	All ages	Both	2021	149515	149515 (89980, 203243)
5	Down syndrome	High SDI	DALYs (Disability-Adjusted Life Years)	Number	All ages	Both	2021	219274	219274 (199625, 240550)
6	Down syndrome	High-middle SDI	DALYs (Disability-Adjusted Life Years)	Number	All ages	Both	2021	181197	181197 (154093, 211552)
7	Down syndrome	Low-middle SDI	DALYs (Disability-Adjusted Life Years)	Number	All ages	Both	2021	585560	585560 (424142, 876816)
1	Down syndrome	China	Prevalence	Number	All ages	Both	2021	239365	239365 (193407, 294130)
2	Down syndrome	Low SDI	Prevalence	Number	All ages	Both	2021	193309	193309 (158732, 232335)
3	Down syndrome	Middle SDI	Prevalence	Number	All ages	Both	2021	411759	411759 (339286, 499130)
4	Down syndrome	Low-middle SDI	Prevalence	Number	All ages	Both	2021	292785	292785 (239710, 357445)
5	Down syndrome	Global	Prevalence	Number	All ages	Both	2021	1566169	1566169 (1314520, 1856978)
6	Down syndrome	High-middle SDI	Prevalence	Number	All ages	Both	2021	291825	291825 (246601, 345548)
7	Down syndrome	High SDI	Prevalence	Number	All ages	Both	2021	374949	374949 (328217, 430784)
1	Down syndrome	China	Prevalence	Rate	Age-standardized	Both	2021	24.8	24.8 (19.96, 30.39)
2	Down syndrome	Global	Prevalence	Rate	Age-standardized	Both	2021	21.07	21.07 (17.65, 24.98)
3	Down syndrome	Middle SDI	Prevalence	Rate	Age-standardized	Both	2021	19.19	19.19 (15.83, 23.26)
4	Down syndrome	Low SDI	Prevalence	Rate	Age-standardized	Both	2021	13.44	13.44 (11.07, 16.19)
5	Down syndrome	Low-middle SDI	Prevalence	Rate	Age-standardized	Both	2021	14.12	14.12 (11.57, 17.22)
6	Down syndrome	High SDI	Prevalence	Rate	Age-standardized	Both	2021	45.29	45.29 (39.3, 52.07)
7	Down syndrome	High-middle SDI	Prevalence	Rate	Age-standardized	Both	2021	30.66	30.66 (25.68, 36.47)
1	Down syndrome	China	Incidence	Rate	Age-standardized	Both	2021	1.18	1.18 (0.96, 1.43)
2	Down syndrome	High SDI	Incidence	Rate	Age-standardized	Both	2021	1.45	1.45 (1.24, 1.68)
3	Down syndrome	Global	Incidence	Rate	Age-standardized	Both	2021	0.97	0.97 (0.82, 1.13)
4	Down syndrome	Low SDI	Incidence	Rate	Age-standardized	Both	2021	0.9	0.9 (0.76, 1.05)
5	Down syndrome	Middle SDI	Incidence	Rate	Age-standardized	Both	2021	0.96	0.96 (0.81, 1.14)
6	Down syndrome	High-middle SDI	Incidence	Rate	Age-standardized	Both	2021	1.33	1.33 (1.12, 1.59)
7	Down syndrome	Low-middle SDI	Incidence	Rate	Age-standardized	Both	2021	0.79	0.79 (0.67, 0.93)
1	Down syndrome	China	Incidence	Number	All ages	Both	2021	6250	6250 (5098, 7568)
2	Down syndrome	High SDI	Incidence	Number	All ages	Both	2021	7172	7172 (6160, 8314)
3	Down syndrome	Global	Incidence	Number	All ages	Both	2021	59807	59807 (50578, 69714)
4	Down syndrome	Low SDI	Incidence	Number	All ages	Both	2021	15532	15532 (13199, 18117)
5	Down syndrome	Middle SDI	Incidence	Number	All ages	Both	2021	14735	14735 (12436, 17491)
6	Down syndrome	High-middle SDI	Incidence	Number	All ages	Both	2021	7499	7499 (6290, 8918)
7	Down syndrome	Low-middle SDI	Incidence	Number	All ages	Both	2021	14806	14806 (12432, 17400)
1	Down syndrome	Low SDI	Deaths	Number	All ages	Both	2021	10668	10668 (6174, 22687)
2	Down syndrome	China	Deaths	Number	All ages	Both	2021	1424	1424 (765, 1999)
3	Down syndrome	High SDI	Deaths	Number	All ages	Both	2021	4039	4039 (3715, 4314)
4	Down syndrome	Middle SDI	Deaths	Number	All ages	Both	2021	5308	5308 (4517, 6408)
5	Down syndrome	High-middle SDI	Deaths	Number	All ages	Both	2021	2178	2178 (1858, 2505)
6	Down syndrome	Low-middle SDI	Deaths	Number	All ages	Both	2021	7036	7036 (5102, 10438)
7	Down syndrome	Global	Deaths	Number	All ages	Both	2021	29265	29265 (22458, 45335)
