# Supplementary material for: Down syndrome burden in China and globally: a comparative analysis of 1990–2021 trends and future projections based on GBD 2021 database
Source: Front Public Health. 2025 Aug 11;13:1632250. doi: 10.3389/fpubh.2025.1632250 (PMC12375605; doi:10.3389/fpubh.2025.1632250)
Supplement: Supplementary file 2 [file Table_1.xlsx]

## Sheet: ASIR
name	China	Global	High SDI	High-middle SDI	Middle SDI	Low SDI	Low-middle SDI
1990	1.6804	1.2746	1.77261	1.83368	1.30469	1.07116	0.932759
1991	1.68011	1.26422	1.7561	1.82381	1.29999	1.06561	0.931518
1992	1.67408	1.25353	1.74035	1.81205	1.29496	1.06015	0.930749
1993	1.665	1.24398	1.72712	1.80191	1.28993	1.05647	0.929623
1994	1.65497	1.23567	1.71768	1.7943	1.28433	1.05422	0.928589
1995	1.64465	1.2278	1.71254	1.78549	1.27857	1.05033	0.928651
1996	1.64069	1.22081	1.71038	1.77831	1.27434	1.04465	0.929129
1997	1.63575	1.21399	1.71081	1.77046	1.27024	1.0383	0.928791
1998	1.62493	1.20822	1.71397	1.75877	1.26569	1.03288	0.929568
1999	1.61462	1.20336	1.71572	1.74956	1.26076	1.02797	0.930741
2000	1.59691	1.19814	1.71449	1.74015	1.25381	1.02351	0.931253
2001	1.57872	1.19375	1.71363	1.7345	1.24716	1.01942	0.932421
2002	1.56743	1.18987	1.71246	1.73385	1.24162	1.01541	0.93377
2003	1.55444	1.18601	1.70876	1.73125	1.23557	1.01332	0.935204
2004	1.53596	1.18292	1.70361	1.723	1.22954	1.01367	0.937309
2005	1.5242	1.18203	1.70087	1.71467	1.22602	1.01532	0.939635
2006	1.52209	1.18494	1.69626	1.71192	1.22845	1.01873	0.944026
2007	1.51535	1.18949	1.68814	1.70917	1.23433	1.02318	0.950902
2008	1.51219	1.19307	1.67975	1.70854	1.23954	1.02709	0.958588
2009	1.51057	1.19314	1.67046	1.70622	1.24038	1.02963	0.964844
2010	1.47883	1.18516	1.65864	1.69052	1.22905	1.02981	0.966826
2011	1.44402	1.16827	1.64231	1.66059	1.20781	1.01993	0.955115
2012	1.42199	1.14137	1.61799	1.61962	1.17772	0.997515	0.927004
2013	1.36966	1.10357	1.58605	1.56057	1.13398	0.969245	0.891074
2014	1.30674	1.0669	1.5554	1.49697	1.08984	0.942943	0.857921
2015	1.2584	1.04224	1.53252	1.44508	1.05835	0.925635	0.83665
2016	1.23373	1.02472	1.51181	1.4095	1.03634	0.914953	0.82403
2017	1.2231	1.00628	1.48898	1.38255	1.01481	0.905369	0.813005
2018	1.21061	0.989508	1.46922	1.35722	0.994783	0.898051	0.804223
2019	1.20432	0.978011	1.46087	1.34331	0.981295	0.894456	0.798411
2020	1.18566	0.969645	1.45776	1.33219	0.967537	0.896958	0.793843
2021	1.17918	0.966757	1.44927	1.33349	0.962764	0.89898	0.793532

## Sheet: ASDR
name	China	Global	High SDI	High-middle SDI	Middle SDI	Low SDI	Low-middle SDI
1990	58.592	45.4922	22.7488	51.9733	43.5227	71.546	38.8238
1991	57.7999	44.8765	22.4817	51.7577	42.7344	70.5728	38.1203
1992	56.8037	44.272	22.2674	51.1189	41.8289	69.5941	37.7385
1993	55.8407	43.7203	22.154	50.5393	40.9661	68.6206	37.3005
1994	54.9104	43.1024	21.8365	50.019	40.0035	67.5053	36.896
1995	54.4499	42.6933	21.3753	49.6983	39.3225	66.6167	36.7053
1996	54.9809	42.1702	21.1213	49.5061	38.811	65.0697	36.2022
1997	54.8223	41.6809	21.1777	49.1774	38.255	62.4807	35.6965
1998	54.654	41.2717	21.23	48.8349	37.8184	63.7245	35.2863
1999	56.0096	41.2122	21.5725	48.7937	37.9965	61.4329	35.085
2000	54.7329	40.932	22.1281	47.5712	37.6119	60.6746	34.8813
2001	52.0548	40.3335	22.8291	46.0642	36.5852	59.5491	34.4998
2002	48.8937	39.7995	22.9677	43.922	35.502	59.0888	34.3829
2003	44.3313	39.1349	23.0113	41.2049	34.0451	58.7767	34.3322
2004	40.3692	38.4639	22.5838	38.5117	32.6729	58.902	34.155
2005	37.6954	38.0627	22.4794	36.2897	31.7568	59.18	34.03
2006	36.0053	37.7714	22.1975	34.5564	31.1337	59.5898	33.894
2007	33.7505	37.47	21.9751	33.0071	30.3309	60.0323	33.7966
2008	33.004	37.3926	21.835	32.23	30.2219	59.9658	33.8105
2009	30.9869	37.0664	21.6977	31.3896	29.7504	59.9787	33.8978
2010	27.9356	37.2678	21.5253	30.1797	29.0755	60.089	33.924
2011	25.642	37.0241	21.5302	28.7198	28.7428	60.3659	34.0392
2012	25.1848	37.1599	21.679	28.0602	28.6711	61.0955	34.032
2013	24.5138	37.3654	22.1218	27.0668	28.4777	62.0373	34.2956
2014	23.7732	37.5988	22.6284	26.5477	28.2872	63.0695	34.2639
2015	23.0078	37.7515	23.3446	25.906	28.0245	63.5898	34.52
2016	22.4093	37.9889	24.1015	25.4755	27.6128	64.4182	34.866
2017	22.1985	37.9329	24.5965	25.0888	27.4607	63.9404	34.8644
2018	22.1863	37.5861	24.8871	24.8907	27.3244	62.586	34.3001
2019	22.1076	37.3014	25.1069	24.6423	27.0561	61.4542	33.784
2020	23.3122	35.9397	24.3952	24.0927	25.6015	59.6769	31.7196
2021	23.3012	35.2048	23.8637	23.9152	25.0342	57.853	30.8569

## Sheet: ASMR
name	China	Global	High SDI	High-middle SDI	Middle SDI	Low SDI	Low-middle SDI
1990	0.625908	0.510063	0.232011	0.554765	0.478469	0.874131	0.461264
1991	0.617356	0.503508	0.2304	0.552992	0.469802	0.862529	0.45267
1992	0.606435	0.497322	0.229428	0.546319	0.460181	0.851269	0.448352
1993	0.595832	0.492158	0.231138	0.54074	0.450862	0.840498	0.443253
1994	0.585543	0.485837	0.229414	0.535301	0.440328	0.827896	0.438612
1995	0.580453	0.48209	0.226646	0.532051	0.433035	0.817832	0.436684
1996	0.586382	0.476879	0.226147	0.530245	0.427328	0.799742	0.430849
1997	0.58434	0.472194	0.229758	0.526858	0.421134	0.78422	0.424902
1998	0.582114	0.468341	0.232684	0.52367	0.416481	0.769085	0.419892
1999	0.597024	0.468895	0.24078	0.524242	0.41865	0.755845	0.417517
2000	0.582414	0.46714	0.252812	0.510806	0.414562	0.745843	0.414934
2001	0.55211	0.461893	0.267232	0.494292	0.40299	0.731824	0.410464
2002	0.516331	0.456844	0.272633	0.470443	0.390747	0.725158	0.409281
2003	0.464858	0.45072	0.276734	0.441484	0.374492	0.721268	0.408754
2004	0.420184	0.443166	0.27244	0.410668	0.359009	0.722402	0.406245
2005	0.389877	0.439332	0.273877	0.385992	0.348562	0.725045	0.404742
2006	0.370481	0.436086	0.271651	0.366006	0.34153	0.729049	0.402836
2007	0.344587	0.432681	0.269698	0.348718	0.332164	0.733878	0.401261
2008	0.33568	0.432225	0.270065	0.340009	0.331065	0.732723	0.401177
2009	0.312573	0.431484	0.270497	0.331302	0.326075	0.732789	0.402159
2010	0.278143	0.429883	0.270196	0.318291	0.318757	0.733995	0.402833
2011	0.252802	0.430871	0.274267	0.303015	0.315789	0.737408	0.404636
2012	0.24871	0.434408	0.281094	0.297097	0.31619	0.746753	0.405551
2013	0.242493	0.439536	0.293958	0.287614	0.315747	0.758545	0.409857
2014	0.235416	0.444989	0.307582	0.284036	0.315135	0.771806	0.411597
2015	0.227636	0.449233	0.323061	0.279168	0.313475	0.778099	0.415311
2016	0.221402	0.454336	0.339311	0.275529	0.310283	0.788196	0.420459
2017	0.219432	0.455239	0.350299	0.272439	0.309467	0.783451	0.420894
2018	0.219658	0.451844	0.355247	0.270837	0.309046	0.768124	0.414652
2019	0.219233	0.448912	0.358394	0.268303	0.307023	0.755564	0.40845
2020	0.23312	0.433211	0.34866	0.261347	0.291211	0.735595	0.385343
2021	0.233129	0.424346	0.339074	0.259403	0.285469	0.714999	0.375659

## Sheet: ASPR
name	China	Global	High SDI	High-middle SDI	Middle SDI	Low SDI	Low-middle SDI
1990	28.0079	27.9847	53.3079	39.2757	22.9076	15.33	16.2499
1991	27.6901	27.7329	52.7568	38.9614	22.8361	15.289	16.255
1992	27.432	27.5018	52.2908	38.675	22.785	15.2565	16.2605
1993	27.2357	27.2914	51.9185	38.4107	22.7521	15.24	16.265
1994	27.1044	27.1083	51.6485	38.1663	22.7431	15.2251	16.2691
1995	27.0395	26.9528	51.4916	37.9494	22.7646	15.2021	16.2732
1996	27.0877	26.842	51.5061	37.7569	22.8386	15.1679	16.2844
1997	27.2547	26.7722	51.6773	37.5905	22.9638	15.1233	16.306
1998	27.4814	26.7218	51.9161	37.4522	23.1079	15.0771	16.3327
1999	27.7083	26.6704	52.1343	37.3481	23.2409	15.036	16.3555
2000	27.8741	26.5959	52.2466	37.2844	23.3317	15.0023	16.3666
2001	27.993	26.5173	52.2552	37.2868	23.3975	14.9717	16.3867
2002	28.1195	26.4515	52.2215	37.3555	23.466	14.9518	16.4318
2003	28.255	26.3884	52.1583	37.4533	23.528	14.9496	16.4884
2004	28.4016	26.3239	52.0833	37.5468	23.5806	14.9556	16.5427
2005	28.5623	26.2491	52.0115	37.598	23.6178	14.9704	16.5815
2006	28.8692	26.2309	51.9272	37.6843	23.7446	15.0152	16.6605
2007	29.3521	26.2908	51.793	37.8561	24.0032	15.0832	16.8073
2008	29.8641	26.3568	51.6066	38.0339	24.2795	15.1515	16.9671
2009	30.2608	26.3593	51.3783	38.1383	24.4615	15.2054	17.0864
2010	30.3992	26.2412	51.1356	38.0921	24.4599	15.2184	17.1123
2011	30.0262	25.828	50.6781	37.6044	24.0869	15.08	16.8872
2012	29.1697	25.0981	49.9118	36.6176	23.345	14.7655	16.3931
2013	28.1093	24.2321	48.9975	35.4052	22.4339	14.3726	15.7878
2014	27.1249	23.4115	48.0911	34.2451	21.5624	14.0036	15.2282
2015	26.4964	22.8188	47.3557	33.4174	20.9473	13.7614	14.8713
2016	26.1835	22.3953	46.7363	32.7941	20.522	13.6162	14.6795
2017	25.9285	21.9907	46.1632	32.1295	20.1105	13.4847	14.5128
2018	25.6842	21.6462	45.7534	31.5301	19.7611	13.3859	14.3658
2019	25.4033	21.4049	45.6205	31.1014	19.5232	13.3386	14.2454
2020	24.8029	21.1824	45.656	30.6608	19.2187	13.3917	14.1197
2021	24.8009	21.0711	45.2882	30.6551	19.1865	13.4423	14.1207
