# Supplementary material for: Down syndrome burden in China and globally: a comparative analysis of 1990–2021 trends and future projections based on GBD 2021 database
Source: Front Public Health. 2025 Aug 11;13:1632250. doi: 10.3389/fpubh.2025.1632250 (PMC12375605; doi:10.3389/fpubh.2025.1632250)
Supplement: Supplementary file 3 [file Table_2.xlsx]

## Sheet: Sheet1
	measure_id	measure_name	location_id	location_name	sex_id	sex_name	age_id	age_name	cause_id	cause_name	metric_id	metric_name	year	val	upper	lower
277	1	Deaths	44637	Low SDI	1	Male	1	<5 years	645	Down syndrome	1	Number	1991	2481.70978537093	9056.51646439734	691.956554866965
278	1	Deaths	44637	Low SDI	2	Female	1	<5 years	645	Down syndrome	1	Number	1991	4085.45503889743	15258.0571419096	570.657100072825
279	1	Deaths	44637	Low SDI	3	Both	1	<5 years	645	Down syndrome	1	Number	1991	6567.16482426835	22657.239685448	1513.72299845082
280	1	Deaths	44637	Low SDI	1	Male	1	<5 years	645	Down syndrome	2	Percent	1991	0.00125337504458896	0.00454963909837907	0.000353208347530054
281	1	Deaths	44637	Low SDI	2	Female	1	<5 years	645	Down syndrome	2	Percent	1991	0.00232397002353279	0.00864037747276655	0.000326867120451604
282	1	Deaths	44637	Low SDI	3	Both	1	<5 years	645	Down syndrome	2	Percent	1991	0.00175719853472488	0.006072654737139	0.000406848907181903
283	1	Deaths	44637	Low SDI	1	Male	1	<5 years	645	Down syndrome	3	Rate	1991	5.26416193324803	19.2105336009661	1.46776685052547
284	1	Deaths	44637	Low SDI	2	Female	1	<5 years	645	Down syndrome	3	Rate	1991	9.00743190847451	33.6402945211348	1.25815972102356
285	1	Deaths	44637	Low SDI	3	Both	1	<5 years	645	Down syndrome	3	Rate	1991	7.09963891888123	24.4943175585894	1.63645758859179
286	1	Deaths	44637	Low SDI	1	Male	6	5-9 years	645	Down syndrome	1	Number	1991	69.370878149797	243.829411131357	21.1552255393688
287	1	Deaths	44637	Low SDI	2	Female	6	5-9 years	645	Down syndrome	1	Number	1991	112.563427915755	384.65095728103	20.7842544223644
288	1	Deaths	44637	Low SDI	3	Both	6	5-9 years	645	Down syndrome	1	Number	1991	181.934306065552	573.681585853061	44.9633555119695
289	1	Deaths	44637	Low SDI	1	Male	6	5-9 years	645	Down syndrome	2	Percent	1991	0.000590696311169942	0.00208042532447662	0.000179157612141385
290	1	Deaths	44637	Low SDI	2	Female	6	5-9 years	645	Down syndrome	2	Percent	1991	0.00118995546638748	0.00409566714731461	0.000222177934226684
291	1	Deaths	44637	Low SDI	3	Both	6	5-9 years	645	Down syndrome	2	Percent	1991	0.000858090232383335	0.00271354686574891	0.000213733654546154
292	1	Deaths	44637	Low SDI	1	Male	6	5-9 years	645	Down syndrome	3	Rate	1991	0.175863769944878	0.61813776340563	0.0536311175037135
293	1	Deaths	44637	Low SDI	2	Female	6	5-9 years	645	Down syndrome	3	Rate	1991	0.29585206842842	1.01098361556415	0.0546275533310975
294	1	Deaths	44637	Low SDI	3	Both	6	5-9 years	645	Down syndrome	3	Rate	1991	0.234775136699878	0.74030113205987	0.0580224706658916
295	1	Deaths	44637	Low SDI	1	Male	7	10-14 years	645	Down syndrome	1	Number	1991	43.8960493605751	114.645461754486	18.3094991024209
296	1	Deaths	44637	Low SDI	2	Female	7	10-14 years	645	Down syndrome	1	Number	1991	59.9401970813019	181.194371933966	19.5125235810721
297	1	Deaths	44637	Low SDI	3	Both	7	10-14 years	645	Down syndrome	1	Number	1991	103.836246441877	273.798441132308	41.5591882462522
298	1	Deaths	44637	Low SDI	1	Male	7	10-14 years	645	Down syndrome	2	Percent	1991	0.000790364922879118	0.00210194121569773	0.00032378620959072
299	1	Deaths	44637	Low SDI	2	Female	7	10-14 years	645	Down syndrome	2	Percent	1991	0.00122853255589297	0.00374209315043937	0.000405273579618822
300	1	Deaths	44637	Low SDI	3	Both	7	10-14 years	645	Down syndrome	2	Percent	1991	0.000995148562496101	0.00261017588329606	0.000393759290809929
301	1	Deaths	44637	Low SDI	1	Male	7	10-14 years	645	Down syndrome	3	Rate	1991	0.133789265791694	0.349423977280708	0.055804895374632
302	1	Deaths	44637	Low SDI	2	Female	7	10-14 years	645	Down syndrome	3	Rate	1991	0.190538601352814	0.575982794225236	0.0620266387672767
303	1	Deaths	44637	Low SDI	3	Both	7	10-14 years	645	Down syndrome	3	Rate	1991	0.161567219139589	0.426025152625901	0.064665304310708
304	1	Deaths	44637	Low SDI	1	Male	8	15-19 years	645	Down syndrome	1	Number	1991	38.6478256851567	77.4300434071866	15.2930893197401
305	1	Deaths	44637	Low SDI	2	Female	8	15-19 years	645	Down syndrome	1	Number	1991	43.4247022695312	117.030484715844	19.0442324258379
306	1	Deaths	44637	Low SDI	3	Both	8	15-19 years	645	Down syndrome	1	Number	1991	82.0725279546877	178.301529678332	36.9773931201403
307	1	Deaths	44637	Low SDI	1	Male	8	15-19 years	645	Down syndrome	2	Percent	1991	0.000507013168778153	0.00100362844888112	0.00019650473676077
308	1	Deaths	44637	Low SDI	2	Female	8	15-19 years	645	Down syndrome	2	Percent	1991	0.000704497752060854	0.00190128911882587	0.000315084858185838
309	1	Deaths	44637	Low SDI	3	Both	8	15-19 years	645	Down syndrome	2	Percent	1991	0.000595064620927544	0.00128745636443463	0.000267990448119483
310	1	Deaths	44637	Low SDI	1	Male	8	15-19 years	645	Down syndrome	3	Rate	1991	0.14730632516197	0.295124886050838	0.0582896643763819
311	1	Deaths	44637	Low SDI	2	Female	8	15-19 years	645	Down syndrome	3	Rate	1991	0.167888016504467	0.452461730826542	0.0736285625628194
312	1	Deaths	44637	Low SDI	3	Both	8	15-19 years	645	Down syndrome	3	Rate	1991	0.157523875593729	0.342218628805096	0.070971644456392
313	1	Deaths	44637	Low SDI	1	Male	9	20-24 years	645	Down syndrome	1	Number	1991	18.3347091848373	31.545596418467	9.52820528041874
314	1	Deaths	44637	Low SDI	2	Female	9	20-24 years	645	Down syndrome	1	Number	1991	37.6662072063957	100.69603319101	15.1861235177527
315	1	Deaths	44637	Low SDI	3	Both	9	20-24 years	645	Down syndrome	1	Number	1991	56.0009163912329	121.679451435683	29.978740182426
316	1	Deaths	44637	Low SDI	1	Male	9	20-24 years	645	Down syndrome	2	Percent	1991	0.000261125209292813	0.000441321281188807	0.000132514483624197
317	1	Deaths	44637	Low SDI	2	Female	9	20-24 years	645	Down syndrome	2	Percent	1991	0.000468727114267393	0.00123820825296689	0.000190830198945523
318	1	Deaths	44637	Low SDI	3	Both	9	20-24 years	645	Down syndrome	2	Percent	1991	0.000371763761886396	0.000798791576290308	0.000194721466374419
319	1	Deaths	44637	Low SDI	1	Male	9	20-24 years	645	Down syndrome	3	Rate	1991	0.0855185630366225	0.147138089218865	0.0444423969687633
320	1	Deaths	44637	Low SDI	2	Female	9	20-24 years	645	Down syndrome	3	Rate	1991	0.169450313769347	0.453004846653314	0.0683183571131184
321	1	Deaths	44637	Low SDI	3	Both	9	20-24 years	645	Down syndrome	3	Rate	1991	0.128242702441684	0.278647255961271	0.068651638304142
322	1	Deaths	44637	Low SDI	1	Male	10	25-29 years	645	Down syndrome	1	Number	1991	11.9917951693376	23.5868480460936	5.90156775127696
323	1	Deaths	44637	Low SDI	2	Female	10	25-29 years	645	Down syndrome	1	Number	1991	23.5343055501062	64.9608556446849	10.8727329733589
324	1	Deaths	44637	Low SDI	3	Both	10	25-29 years	645	Down syndrome	1	Number	1991	35.5261007194438	77.3953261823438	20.0791832744227
325	1	Deaths	44637	Low SDI	1	Male	10	25-29 years	645	Down syndrome	2	Percent	1991	0.000189078265866863	0.000381149152725026	9.02637036281095e-05
326	1	Deaths	44637	Low SDI	2	Female	10	25-29 years	645	Down syndrome	2	Percent	1991	0.000279424382511157	0.000787927995387929	0.000130528935258866
327	1	Deaths	44637	Low SDI	3	Both	10	25-29 years	645	Down syndrome	2	Percent	1991	0.000240605512305023	0.000525157908792148	0.000134944657033818
328	1	Deaths	44637	Low SDI	1	Male	10	25-29 years	645	Down syndrome	3	Rate	1991	0.0675723692728793	0.132909141929745	0.0332546470104717
329	1	Deaths	44637	Low SDI	2	Female	10	25-29 years	645	Down syndrome	3	Rate	1991	0.12411707269515	0.342595672739284	0.0573414748090259
330	1	Deaths	44637	Low SDI	3	Both	10	25-29 years	645	Down syndrome	3	Rate	1991	0.0967803409741051	0.210840646905833	0.0546997887307291
331	1	Deaths	44637	Low SDI	1	Male	11	30-34 years	645	Down syndrome	1	Number	1991	13.5294392788776	23.8203	6.50764017048075
332	1	Deaths	44637	Low SDI	2	Female	11	30-34 years	645	Down syndrome	1	Number	1991	22.345035628309	56.8206152934723	8.94531310838805
333	1	Deaths	44637	Low SDI	3	Both	11	30-34 years	645	Down syndrome	1	Number	1991	35.8744749071865	71.5729621040324	16.2516694471117
334	1	Deaths	44637	Low SDI	1	Male	11	30-34 years	645	Down syndrome	2	Percent	1991	0.000194831114999421	0.000348528941967854	9.49095139951142e-05
335	1	Deaths	44637	Low SDI	2	Female	11	30-34 years	645	Down syndrome	2	Percent	1991	0.000295733873065613	0.00078078999448207	0.000119743418500554
336	1	Deaths	44637	Low SDI	3	Both	11	30-34 years	645	Down syndrome	2	Percent	1991	0.000247431290309086	0.000491977422306934	0.00011562280095586
337	1	Deaths	44637	Low SDI	1	Male	11	30-34 years	645	Down syndrome	3	Rate	1991	0.0907208188789781	0.159725311338799	0.0436365789495399
338	1	Deaths	44637	Low SDI	2	Female	11	30-34 years	645	Down syndrome	3	Rate	1991	0.143011495814148	0.36366024746476	0.0572513120782745
339	1	Deaths	44637	Low SDI	3	Both	11	30-34 years	645	Down syndrome	3	Rate	1991	0.11747520774288	0.234374122929954	0.0532180122331381
340	1	Deaths	44637	Low SDI	1	Male	12	35-39 years	645	Down syndrome	1	Number	1991	19.1329333943668	38.8807729324547	7.09769246195944
341	1	Deaths	44637	Low SDI	2	Female	12	35-39 years	645	Down syndrome	1	Number	1991	19.1440950445389	44.1528570767472	8.59693913991571
342	1	Deaths	44637	Low SDI	3	Both	12	35-39 years	645	Down syndrome	1	Number	1991	38.2770284389057	73.122835318485	15.5668894691665
343	1	Deaths	44637	Low SDI	1	Male	12	35-39 years	645	Down syndrome	2	Percent	1991	0.000244069272499612	0.000485514242622459	8.9445945859087e-05
344	1	Deaths	44637	Low SDI	2	Female	12	35-39 years	645	Down syndrome	2	Percent	1991	0.000263063334334761	0.000606846126878708	0.000116381399946036
345	1	Deaths	44637	Low SDI	3	Both	12	35-39 years	645	Down syndrome	2	Percent	1991	0.00025318841472785	0.000484908841524268	0.000106837287983222
346	1	Deaths	44637	Low SDI	1	Male	12	35-39 years	645	Down syndrome	3	Rate	1991	0.149494327015396	0.303793195929229	0.0554575054484475
347	1	Deaths	44637	Low SDI	2	Female	12	35-39 years	645	Down syndrome	3	Rate	1991	0.146661020175913	0.338250674554826	0.0658603011381275
348	1	Deaths	44637	Low SDI	3	Both	12	35-39 years	645	Down syndrome	3	Rate	1991	0.148063707467045	0.282854718334206	0.0602160476541002
349	1	Deaths	44637	Low SDI	1	Male	13	40-44 years	645	Down syndrome	1	Number	1991	14.2704577235411	26.0566084335186	7.55654921194302
350	1	Deaths	44637	Low SDI	2	Female	13	40-44 years	645	Down syndrome	1	Number	1991	23.142984812484	52.5229288336899	10.5958889076591
351	1	Deaths	44637	Low SDI	3	Both	13	40-44 years	645	Down syndrome	1	Number	1991	37.4134425360251	73.5264341639321	18.9940088317768
352	1	Deaths	44637	Low SDI	1	Male	13	40-44 years	645	Down syndrome	2	Percent	1991	0.000160116490320827	0.000286138805657007	7.92666736870549e-05
353	1	Deaths	44637	Low SDI	2	Female	13	40-44 years	645	Down syndrome	2	Percent	1991	0.000331850072286617	0.000759654202292716	0.000150979253392538
354	1	Deaths	44637	Low SDI	3	Both	13	40-44 years	645	Down syndrome	2	Percent	1991	0.000235490432792466	0.000448975868164771	0.000123565324034971
355	1	Deaths	44637	Low SDI	1	Male	13	40-44 years	645	Down syndrome	3	Rate	1991	0.136699	0.24960092118413	0.0723855389348342
356	1	Deaths	44637	Low SDI	2	Female	13	40-44 years	645	Down syndrome	3	Rate	1991	0.224105362231751	0.508606391401902	0.102605413305954
357	1	Deaths	44637	Low SDI	3	Both	13	40-44 years	645	Down syndrome	3	Rate	1991	0.1801656083081	0.354068854399456	0.0914662464458171
358	1	Deaths	44637	Low SDI	1	Male	14	45-49 years	645	Down syndrome	1	Number	1991	22.6613893299397	42.260749181523	10.046250277157
359	1	Deaths	44637	Low SDI	2	Female	14	45-49 years	645	Down syndrome	1	Number	1991	41.5983033819556	89.3248715127146	18.365672044988
360	1	Deaths	44637	Low SDI	3	Both	14	45-49 years	645	Down syndrome	1	Number	1991	64.2596927118952	119.324619868708	29.4930984620606
361	1	Deaths	44637	Low SDI	1	Male	14	45-49 years	645	Down syndrome	2	Percent	1991	0.000220363711586792	0.000415100637970602	9.54630320808201e-05
362	1	Deaths	44637	Low SDI	2	Female	14	45-49 years	645	Down syndrome	2	Percent	1991	0.00053664240204518	0.00113036883935688	0.000238182011598162
363	1	Deaths	44637	Low SDI	3	Both	14	45-49 years	645	Down syndrome	2	Percent	1991	0.000356290344386827	0.000652878293734701	0.000162506819374205
364	1	Deaths	44637	Low SDI	1	Male	14	45-49 years	645	Down syndrome	3	Rate	1991	0.261004102837959	0.486741071555156	0.115708375258823
365	1	Deaths	44637	Low SDI	2	Female	14	45-49 years	645	Down syndrome	3	Rate	1991	0.492892175553383	1.0583972583369	0.217612145539589
366	1	Deaths	44637	Low SDI	3	Both	14	45-49 years	645	Down syndrome	3	Rate	1991	0.375304308091073	0.696907221434094	0.172252409630906
367	1	Deaths	44637	Low SDI	1	Male	15	50-54 years	645	Down syndrome	1	Number	1991	34.9055363708859	56.7676761277969	17.0483995404534
368	1	Deaths	44637	Low SDI	2	Female	15	50-54 years	645	Down syndrome	1	Number	1991	46.7706076504309	90.5408373146459	26.5166325436569
369	1	Deaths	44637	Low SDI	3	Both	15	50-54 years	645	Down syndrome	1	Number	1991	81.6761440213167	133.650922808463	42.1915729811791
370	1	Deaths	44637	Low SDI	1	Male	15	50-54 years	645	Down syndrome	2	Percent	1991	0.000271015173597738	0.000445116597413057	0.000132288751408542
371	1	Deaths	44637	Low SDI	2	Female	15	50-54 years	645	Down syndrome	2	Percent	1991	0.00049534911101353	0.000948239726951497	0.000276549604988184
372	1	Deaths	44637	Low SDI	3	Both	15	50-54 years	645	Down syndrome	2	Percent	1991	0.000365974587646237	0.00060314581662214	0.000191381411327003
373	1	Deaths	44637	Low SDI	1	Male	15	50-54 years	645	Down syndrome	3	Rate	1991	0.48190694809257	0.783736346646481	0.235370747640345
374	1	Deaths	44637	Low SDI	2	Female	15	50-54 years	645	Down syndrome	3	Rate	1991	0.671550599583507	1.30002060353567	0.380736137035506
375	1	Deaths	44637	Low SDI	3	Both	15	50-54 years	645	Down syndrome	3	Rate	1991	0.574869138505107	0.940688272884937	0.296961046612772
376	1	Deaths	44637	Low SDI	1	Male	16	55-59 years	645	Down syndrome	1	Number	1991	37.3428565065392	64.721125897992	19.9657019927586
377	1	Deaths	44637	Low SDI	2	Female	16	55-59 years	645	Down syndrome	1	Number	1991	29.4387310338833	56.1045484004075	19.1937136468924
378	1	Deaths	44637	Low SDI	3	Both	16	55-59 years	645	Down syndrome	1	Number	1991	66.7815875404225	100.552396537387	46.5491243193453
379	1	Deaths	44637	Low SDI	1	Male	16	55-59 years	645	Down syndrome	2	Percent	1991	0.000241810033591486	0.000412819312150646	0.000130563969497637
380	1	Deaths	44637	Low SDI	2	Female	16	55-59 years	645	Down syndrome	2	Percent	1991	0.000260894656985682	0.000484600222795753	0.00017385720628488
381	1	Deaths	44637	Low SDI	3	Both	16	55-59 years	645	Down syndrome	2	Percent	1991	0.000249868914215717	0.000370212064660889	0.000175786774623778
382	1	Deaths	44637	Low SDI	1	Male	16	55-59 years	645	Down syndrome	3	Rate	1991	0.611122899521317	1.05917344893364	0.326742483951557
383	1	Deaths	44637	Low SDI	2	Female	16	55-59 years	645	Down syndrome	3	Rate	1991	0.51010015502092	0.972152597321087	0.332579427266686
384	1	Deaths	44637	Low SDI	3	Both	16	55-59 years	645	Down syndrome	3	Rate	1991	0.562054230797607	0.846279670372744	0.391771642861521
385	1	Deaths	44637	Low SDI	1	Male	17	60-64 years	645	Down syndrome	1	Number	1991	40.0890648463752	80.0681111571295	20.8399351934944
386	1	Deaths	44637	Low SDI	2	Female	17	60-64 years	645	Down syndrome	1	Number	1991	17.4800723607519	31.6399224915907	11.0181753713741
387	1	Deaths	44637	Low SDI	3	Both	17	60-64 years	645	Down syndrome	1	Number	1991	57.5691372071272	93.9379961779021	37.7807063759321
388	1	Deaths	44637	Low SDI	1	Male	17	60-64 years	645	Down syndrome	2	Percent	1991	0.000216349397797576	0.000426078404517941	0.000112653426486618
389	1	Deaths	44637	Low SDI	2	Female	17	60-64 years	645	Down syndrome	2	Percent	1991	0.000130822985590551	0.000233781342449043	8.33593544472051e-05
390	1	Deaths	44637	Low SDI	3	Both	17	60-64 years	645	Down syndrome	2	Percent	1991	0.000180518045516878	0.000296210729068469	0.000118793991434396
391	1	Deaths	44637	Low SDI	1	Male	17	60-64 years	645	Down syndrome	3	Rate	1991	0.80207781328313	1.60195444210836	0.416952845196425
392	1	Deaths	44637	Low SDI	2	Female	17	60-64 years	645	Down syndrome	3	Rate	1991	0.384550353190135	0.696057952046508	0.242392774076051
393	1	Deaths	44637	Low SDI	3	Both	17	60-64 years	645	Down syndrome	3	Rate	1991	0.603213661120926	0.984289244929326	0.395869024938927
394	1	Deaths	44637	Low SDI	1	Male	18	65-69 years	645	Down syndrome	1	Number	1991	14.148522473152	24.5135134765488	6.42048721268907
395	1	Deaths	44637	Low SDI	2	Female	18	65-69 years	645	Down syndrome	1	Number	1991	15.5050606770033	30.6825820435884	8.55921794127344
396	1	Deaths	44637	Low SDI	3	Both	18	65-69 years	645	Down syndrome	1	Number	1991	29.6535831501552	45.6583339993678	17.7800595305107
397	1	Deaths	44637	Low SDI	1	Male	18	65-69 years	645	Down syndrome	2	Percent	1991	7.14865623096296e-05	0.000127431736249939	3.12434284931403e-05
398	1	Deaths	44637	Low SDI	2	Female	18	65-69 years	645	Down syndrome	2	Percent	1991	0.00010460825041501	0.000212201141812158	5.87066456311773e-05
399	1	Deaths	44637	Low SDI	3	Both	18	65-69 years	645	Down syndrome	2	Percent	1991	8.56682318126219e-05	0.000132145335786228	5.15136995427739e-05
400	1	Deaths	44637	Low SDI	1	Male	18	65-69 years	645	Down syndrome	3	Rate	1991	0.387437848127315	0.671268885455442	0.17581622069255
401	1	Deaths	44637	Low SDI	2	Female	18	65-69 years	645	Down syndrome	3	Rate	1991	0.45397535388154	0.898360627630229	0.250606822816371
402	1	Deaths	44637	Low SDI	3	Both	18	65-69 years	645	Down syndrome	3	Rate	1991	0.419593657679161	0.646058429745992	0.251585117872042
403	1	Deaths	44637	Low SDI	1	Male	22	All ages	645	Down syndrome	1	Number	1991	2860.03124284431	9715.34435188058	1024.28815027792
404	1	Deaths	44637	Low SDI	2	Female	22	All ages	645	Down syndrome	1	Number	1991	4578.00876950987	16456.8304218643	827.323124576358
405	1	Deaths	44637	Low SDI	3	Both	22	All ages	645	Down syndrome	1	Number	1991	7438.04001235418	24475.7376278898	2002.58277672602
406	1	Deaths	44637	Low SDI	1	Male	22	All ages	645	Down syndrome	2	Percent	1991	0.000740222008189477	0.00251968314042321	0.000266393297354053
407	1	Deaths	44637	Low SDI	2	Female	22	All ages	645	Down syndrome	2	Percent	1991	0.00135951418236333	0.00493977977660378	0.000244895897091937
408	1	Deaths	44637	Low SDI	3	Both	22	All ages	645	Down syndrome	2	Percent	1991	0.0010286256434695	0.00334571618639381	0.000278536903362299
409	1	Deaths	44637	Low SDI	1	Male	22	All ages	645	Down syndrome	3	Rate	1991	1.10663263267552	3.75916071699224	0.396328080399958
410	1	Deaths	44637	Low SDI	2	Female	22	All ages	645	Down syndrome	3	Rate	1991	1.79620302019103	6.45691391056224	0.324604073486086
411	1	Deaths	44637	Low SDI	3	Both	22	All ages	645	Down syndrome	3	Rate	1991	1.44901787144675	4.7681622014331	0.390126730658584
412	1	Deaths	44637	Low SDI	1	Male	27	Age-standardized	645	Down syndrome	3	Rate	1991	0.664230513384597	2.03377715220291	0.279052177740489
413	1	Deaths	44637	Low SDI	2	Female	27	Age-standardized	645	Down syndrome	3	Rate	1991	1.06783645207038	3.67868536801643	0.248953733728266
414	1	Deaths	44637	Low SDI	3	Both	27	Age-standardized	645	Down syndrome	3	Rate	1991	0.86252880309356	2.65165798726818	0.274319740923129
415	1	Deaths	1	Global	1	Male	1	<5 years	645	Down syndrome	1	Number	1990	12457.2234443438	28966.9048553229	6879.10877618426
416	1	Deaths	1	Global	2	Female	1	<5 years	645	Down syndrome	1	Number	1990	14123.5285493341	37882.9639774072	4849.96593619133
417	1	Deaths	1	Global	3	Both	1	<5 years	645	Down syndrome	1	Number	1990	26580.7519936779	64468.3792908613	13690.277550013
418	1	Deaths	1	Global	1	Male	1	<5 years	645	Down syndrome	2	Percent	1990	0.00206523168511117	0.00486126857652792	0.00114399542144005
419	1	Deaths	1	Global	2	Female	1	<5 years	645	Down syndrome	2	Percent	1990	0.00269676553375296	0.00718988382144996	0.000924569472203046
420	1	Deaths	1	Global	3	Both	1	<5 years	645	Down syndrome	2	Percent	1990	0.0023590826265428	0.0056740591206112	0.00122577305189392
421	1	Deaths	1	Global	1	Male	1	<5 years	645	Down syndrome	3	Rate	1990	3.89851982700556	9.06526670329049	2.15283462449725
422	1	Deaths	1	Global	2	Female	1	<5 years	645	Down syndrome	3	Rate	1990	4.70156372620503	12.6108124223466	1.61449908493316
423	1	Deaths	1	Global	3	Both	1	<5 years	645	Down syndrome	3	Rate	1990	4.28764736738184	10.3991669164055	2.20833039298516
424	1	Deaths	1	Global	1	Male	6	5-9 years	645	Down syndrome	1	Number	1990	357.210803702722	831.807829678458	209.069496665879
425	1	Deaths	1	Global	2	Female	6	5-9 years	645	Down syndrome	1	Number	1990	402.468244947434	1004.28270666105	171.005778308252
426	1	Deaths	1	Global	3	Both	6	5-9 years	645	Down syndrome	1	Number	1990	759.679048650155	1676.56177167147	408.549017263364
427	1	Deaths	1	Global	1	Male	6	5-9 years	645	Down syndrome	2	Percent	1990	0.000788958633015371	0.00183537104475269	0.000466636504645664
428	1	Deaths	1	Global	2	Female	6	5-9 years	645	Down syndrome	2	Percent	1990	0.00113421451173852	0.00284026990723886	0.000480363299070584
429	1	Deaths	1	Global	3	Both	6	5-9 years	645	Down syndrome	2	Percent	1990	0.000940717861918538	0.00207229293552756	0.000505053905971652
430	1	Deaths	1	Global	1	Male	6	5-9 years	645	Down syndrome	3	Rate	1990	0.119188568459455	0.277544753476296	0.0697590715561974
431	1	Deaths	1	Global	2	Female	6	5-9 years	645	Down syndrome	3	Rate	1990	0.141799809748661	0.353834367123813	0.0602496895952597
432	1	Deaths	1	Global	3	Both	6	5-9 years	645	Down syndrome	3	Rate	1990	0.130186642908577	0.287313371443628	0.0700132840514984
433	1	Deaths	1	Global	1	Male	7	10-14 years	645	Down syndrome	1	Number	1990	203.551353374062	374.999125306164	129.426080767197
434	1	Deaths	1	Global	2	Female	7	10-14 years	645	Down syndrome	1	Number	1990	232.510282848671	520.076231376761	124.702412434162
435	1	Deaths	1	Global	3	Both	7	10-14 years	645	Down syndrome	1	Number	1990	436.061636222733	818.253198884297	270.803135997083
436	1	Deaths	1	Global	1	Male	7	10-14 years	645	Down syndrome	2	Percent	1990	0.000790552727856837	0.00147756405698663	0.000501009540051627
437	1	Deaths	1	Global	2	Female	7	10-14 years	645	Down syndrome	2	Percent	1990	0.00115262437000981	0.00259325004656882	0.000617917389780642
438	1	Deaths	1	Global	3	Both	7	10-14 years	645	Down syndrome	2	Percent	1990	0.000949618411054306	0.00179924869300087	0.000583754072034482
439	1	Deaths	1	Global	1	Male	7	10-14 years	645	Down syndrome	3	Rate	1990	0.0742204905864824	0.136735121571891	0.0471923524456956
440	1	Deaths	1	Global	2	Female	7	10-14 years	645	Down syndrome	3	Rate	1990	0.0889377382602988	0.198934873653281	0.0477000431190208
441	1	Deaths	1	Global	3	Both	7	10-14 years	645	Down syndrome	3	Rate	1990	0.0814029820211756	0.152749622770129	0.0505529057813944
442	1	Deaths	1	Global	1	Male	8	15-19 years	645	Down syndrome	1	Number	1990	198.416250340554	307.076148494755	129.974
443	1	Deaths	1	Global	2	Female	8	15-19 years	645	Down syndrome	1	Number	1990	194.354726439274	388.448370189833	132.996270356796
444	1	Deaths	1	Global	3	Both	8	15-19 years	645	Down syndrome	1	Number	1990	392.770976779828	652.456679037776	268.490348153173
445	1	Deaths	1	Global	1	Male	8	15-19 years	645	Down syndrome	2	Percent	1990	0.000474914227352114	0.000735092782620953	0.0003137986181097
446	1	Deaths	1	Global	2	Female	8	15-19 years	645	Down syndrome	2	Percent	1990	0.000673817050725467	0.00133791685053419	0.000466840659572026
447	1	Deaths	1	Global	3	Both	8	15-19 years	645	Down syndrome	2	Percent	1990	0.000556089246037363	0.000910154636236784	0.000382728932530197
448	1	Deaths	1	Global	1	Male	8	15-19 years	645	Down syndrome	3	Rate	1990	0.075190535121476	0.116367585259438	0.0492541997386252
449	1	Deaths	1	Global	2	Female	8	15-19 years	645	Down syndrome	3	Rate	1990	0.0760568240863362	0.152011478698889	0.0520454229438364
450	1	Deaths	1	Global	3	Both	8	15-19 years	645	Down syndrome	3	Rate	1990	0.0756167201107083	0.125611710131062	0.051690070572872
451	1	Deaths	1	Global	1	Male	9	20-24 years	645	Down syndrome	1	Number	1990	132.453512800089	178.503659759886	85.704187623299
452	1	Deaths	1	Global	2	Female	9	20-24 years	645	Down syndrome	1	Number	1990	174.117521765024	328.049360614596	117.01518381606
453	1	Deaths	1	Global	3	Both	9	20-24 years	645	Down syndrome	1	Number	1990	306.571034565114	481.523024144515	226.036464477722
454	1	Deaths	1	Global	1	Male	9	20-24 years	645	Down syndrome	2	Percent	1990	0.000274206656338834	0.000370899096824137	0.000176457654521915
455	1	Deaths	1	Global	2	Female	9	20-24 years	645	Down syndrome	2	Percent	1990	0.000489324305643838	0.000935635883194674	0.000331933955376048
456	1	Deaths	1	Global	3	Both	9	20-24 years	645	Down syndrome	2	Percent	1990	0.000365398131225766	0.000569730452612875	0.000270374670131513
457	1	Deaths	1	Global	1	Male	9	20-24 years	645	Down syndrome	3	Rate	1990	0.053418812645383	0.0719909450164627	0.0345647000580772
458	1	Deaths	1	Global	2	Female	9	20-24 years	645	Down syndrome	3	Rate	1990	0.0713201884080658	0.134372129634102	0.0479305291722927
459	1	Deaths	1	Global	3	Both	9	20-24 years	645	Down syndrome	3	Rate	1990	0.0623000548421587	0.0978530501243224	0.0459341638497124
460	1	Deaths	1	Global	1	Male	10	25-29 years	645	Down syndrome	1	Number	1990	97.6000888043376	124.047725298903	68.1487301841809
461	1	Deaths	1	Global	2	Female	10	25-29 years	645	Down syndrome	1	Number	1990	128.046690299833	219.001050088248	96.6733
462	1	Deaths	1	Global	3	Both	10	25-29 years	645	Down syndrome	1	Number	1990	225.646779104171	313.616211764332	172.278580865763
463	1	Deaths	1	Global	1	Male	10	25-29 years	645	Down syndrome	2	Percent	1990	0.000204403483841527	0.000261035907845693	0.000140649286036858
464	1	Deaths	1	Global	2	Female	10	25-29 years	645	Down syndrome	2	Percent	1990	0.000360788669673888	0.000616762468019928	0.00027079805026861
465	1	Deaths	1	Global	3	Both	10	25-29 years	645	Down syndrome	2	Percent	1990	0.000271045416974008	0.000375853451360032	0.000207335400129839
466	1	Deaths	1	Global	1	Male	10	25-29 years	645	Down syndrome	3	Rate	1990	0.043861250606319	0.0557467563107093	0.0306258792356542
467	1	Deaths	1	Global	2	Female	10	25-29 years	645	Down syndrome	3	Rate	1990	0.0581767093551697	0.0995008961936255	0.0439225200649543
468	1	Deaths	1	Global	3	Both	10	25-29 years	645	Down syndrome	3	Rate	1990	0.050979837349088	0.0708545609614122	0.0389224879084745
469	1	Deaths	1	Global	1	Male	11	30-34 years	645	Down syndrome	1	Number	1990	87.6083228371265	112.847666647812	65.0816137391307
470	1	Deaths	1	Global	2	Female	11	30-34 years	645	Down syndrome	1	Number	1990	127.133866591768	212.75648144985	94.6372460600151
471	1	Deaths	1	Global	3	Both	11	30-34 years	645	Down syndrome	1	Number	1990	214.742189428895	307.312733800993	167.65897730497
472	1	Deaths	1	Global	1	Male	11	30-34 years	645	Down syndrome	2	Percent	1990	0.000166755394952935	0.000215461621631621	0.000122041695407169
473	1	Deaths	1	Global	2	Female	11	30-34 years	645	Down syndrome	2	Percent	1990	0.000363841536040078	0.000601535224074862	0.000271110414469899
474	1	Deaths	1	Global	3	Both	11	30-34 years	645	Down syndrome	2	Percent	1990	0.000245453573575912	0.000352520721590686	0.00019136435787931
475	1	Deaths	1	Global	1	Male	11	30-34 years	645	Down syndrome	3	Rate	1990	0.0448552444114583	0.05777772596059	0.0333216251198878
476	1	Deaths	1	Global	2	Female	11	30-34 years	645	Down syndrome	3	Rate	1990	0.0668741816861664	0.111912867726057	0.0497805074049849
477	1	Deaths	1	Global	3	Both	11	30-34 years	645	Down syndrome	3	Rate	1990	0.0557160509981494	0.0797339916966169	0.0435000507104095
478	1	Deaths	1	Global	1	Male	12	35-39 years	645	Down syndrome	1	Number	1990	120.635295315794	175.880907283197	80.4477371463328
479	1	Deaths	1	Global	2	Female	12	35-39 years	645	Down syndrome	1	Number	1990	99.042151096499	150.602803964444	78.5606084877851
480	1	Deaths	1	Global	3	Both	12	35-39 years	645	Down syndrome	1	Number	1990	219.677446412293	312.522413400824	166.799167634113
481	1	Deaths	1	Global	1	Male	12	35-39 years	645	Down syndrome	2	Percent	1990	0.000189633337056699	0.000275314059716843	0.000126499873036392
482	1	Deaths	1	Global	2	Female	12	35-39 years	645	Down syndrome	2	Percent	1990	0.000252925786234941	0.000381078775986234	0.000201668171126842
483	1	Deaths	1	Global	3	Both	12	35-39 years	645	Down syndrome	2	Percent	1990	0.00021371940660272	0.000303705201373371	0.000163811076229023
484	1	Deaths	1	Global	1	Male	12	35-39 years	645	Down syndrome	3	Rate	1990	0.0674727393618336	0.0983722598330499	0.0449953654650949
485	1	Deaths	1	Global	2	Female	12	35-39 years	645	Down syndrome	3	Rate	1990	0.0571001798046995	0.0868261350370211	0.0452920783783107
486	1	Deaths	1	Global	3	Both	12	35-39 years	645	Down syndrome	3	Rate	1990	0.0623650516060001	0.0887231564190442	0.0473532393389893
487	1	Deaths	1	Global	1	Male	13	40-44 years	645	Down syndrome	1	Number	1990	100.98502260782	144.199627256803	70.3483809106425
488	1	Deaths	1	Global	2	Female	13	40-44 years	645	Down syndrome	1	Number	1990	127.615283294104	204.505103502114	97.8168869863978
489	1	Deaths	1	Global	3	Both	13	40-44 years	645	Down syndrome	1	Number	1990	228.600305901923	316.338068670462	179.252186090098
490	1	Deaths	1	Global	1	Male	13	40-44 years	645	Down syndrome	2	Percent	1990	0.000139691749919925	0.000200847883369902	9.76985709791671e-05
491	1	Deaths	1	Global	2	Female	13	40-44 years	645	Down syndrome	2	Percent	1990	0.000301341945117897	0.000474742863699858	0.000231094620803141
492	1	Deaths	1	Global	3	Both	13	40-44 years	645	Down syndrome	2	Percent	1990	0.000199372354857029	0.000273264222167363	0.000156367119213494
493	1	Deaths	1	Global	1	Male	13	40-44 years	645	Down syndrome	3	Rate	1990	0.0690466717965985	0.0985938714403112	0.0480994254665157
494	1	Deaths	1	Global	2	Female	13	40-44 years	645	Down syndrome	3	Rate	1990	0.0910072146288766	0.145840211036678	0.0697568676612497
495	1	Deaths	1	Global	3	Both	13	40-44 years	645	Down syndrome	3	Rate	1990	0.0797957977302212	0.11042176187125	0.0625702189133646
496	1	Deaths	1	Global	1	Male	14	45-49 years	645	Down syndrome	1	Number	1990	157.048890982722	234.624627154153	100.571755202777
497	1	Deaths	1	Global	2	Female	14	45-49 years	645	Down syndrome	1	Number	1990	228.493788038869	368.491356848832	150.045784573529
498	1	Deaths	1	Global	3	Both	14	45-49 years	645	Down syndrome	1	Number	1990	385.542679021592	552.716469828355	256.333861122335
499	1	Deaths	1	Global	1	Male	14	45-49 years	645	Down syndrome	2	Percent	1990	0.00018775994481325	0.000282539972486093	0.000120859029510741
500	1	Deaths	1	Global	2	Female	14	45-49 years	645	Down syndrome	2	Percent	1990	0.000468602883870154	0.000753573210642647	0.000306342459327079
501	1	Deaths	1	Global	3	Both	14	45-49 years	645	Down syndrome	2	Percent	1990	0.000291144155403678	0.000415391557586917	0.000195178472464002
502	1	Deaths	1	Global	1	Male	14	45-49 years	645	Down syndrome	3	Rate	1990	0.132648446489907	0.198171359921898	0.084946076377446
503	1	Deaths	1	Global	2	Female	14	45-49 years	645	Down syndrome	3	Rate	1990	0.200784218073271	0.323804203110614	0.13184964803359
504	1	Deaths	1	Global	3	Both	14	45-49 years	645	Down syndrome	3	Rate	1990	0.166042275387996	0.238039276293926	0.110395709413431
505	1	Deaths	1	Global	1	Male	15	50-54 years	645	Down syndrome	1	Number	1990	196.750293877245	273.749285010796	134.300049184574
506	1	Deaths	1	Global	2	Female	15	50-54 years	645	Down syndrome	1	Number	1990	233.767791899362	344.780339014973	183.201380085353
507	1	Deaths	1	Global	3	Both	15	50-54 years	645	Down syndrome	1	Number	1990	430.518085776607	566.396509231432	333.817251270697
508	1	Deaths	1	Global	1	Male	15	50-54 years	645	Down syndrome	2	Percent	1990	0.000165858548580613	0.000233569220620409	0.000114414300873172
509	1	Deaths	1	Global	2	Female	15	50-54 years	645	Down syndrome	2	Percent	1990	0.000334532596227886	0.00048759564781827	0.000260637936041542
510	1	Deaths	1	Global	3	Both	15	50-54 years	645	Down syndrome	2	Percent	1990	0.000228352167885269	0.000302900332174518	0.000174595387456676
511	1	Deaths	1	Global	1	Male	15	50-54 years	645	Down syndrome	3	Rate	1990	0.182760592829118	0.254284660160837	0.124750800226333
512	1	Deaths	1	Global	2	Female	15	50-54 years	645	Down syndrome	3	Rate	1990	0.222812528524808	0.328622598080743	0.174615854452802
513	1	Deaths	1	Global	3	Both	15	50-54 years	645	Down syndrome	3	Rate	1990	0.202528632676735	0.266449922447719	0.157037656947219
514	1	Deaths	1	Global	1	Male	16	55-59 years	645	Down syndrome	1	Number	1990	168.136886761329	211.371076762779	127.087010340473
515	1	Deaths	1	Global	2	Female	16	55-59 years	645	Down syndrome	1	Number	1990	157.281414271209	206.182000876226	135.171744808329
516	1	Deaths	1	Global	3	Both	16	55-59 years	645	Down syndrome	1	Number	1990	325.418301032537	388.771933110961	284.586
517	1	Deaths	1	Global	1	Male	16	55-59 years	645	Down syndrome	2	Percent	1990	0.000111064413460929	0.000141010087410857	8.53599115049814e-05
518	1	Deaths	1	Global	2	Female	16	55-59 years	645	Down syndrome	2	Percent	1990	0.000170948547178804	0.000225199603951009	0.000144910770057639
519	1	Deaths	1	Global	3	Both	16	55-59 years	645	Down syndrome	2	Percent	1990	0.000133669822120792	0.000161234621413965	0.000117271073001475
520	1	Deaths	1	Global	1	Male	16	55-59 years	645	Down syndrome	3	Rate	1990	0.181010274576049	0.227554687012711	0.136817417521431
521	1	Deaths	1	Global	2	Female	16	55-59 years	645	Down syndrome	3	Rate	1990	0.170380387808753	0.223353594773129	0.146429343911646
522	1	Deaths	1	Global	3	Both	16	55-59 years	645	Down syndrome	3	Rate	1990	0.175711864649291	0.209920096913683	0.153664166582322
523	1	Deaths	1	Global	1	Male	17	60-64 years	645	Down syndrome	1	Number	1990	205.066654258202	372.87070711091	140.202109900571
524	1	Deaths	1	Global	2	Female	17	60-64 years	645	Down syndrome	1	Number	1990	119.930407052916	160.548810635457	104.466450411358
525	1	Deaths	1	Global	3	Both	17	60-64 years	645	Down syndrome	1	Number	1990	324.997061311119	489.914895099919	263.716
526	1	Deaths	1	Global	1	Male	17	60-64 years	645	Down syndrome	2	Percent	1990	0.000106390836331267	0.000193864397806191	7.307998163336e-05
527	1	Deaths	1	Global	2	Female	17	60-64 years	645	Down syndrome	2	Percent	1990	9.71126771248158e-05	0.000128685458581534	8.36444937369118e-05
528	1	Deaths	1	Global	3	Both	17	60-64 years	645	Down syndrome	2	Percent	1990	0.000102758695919649	0.000155336596946456	8.29731773134184e-05
529	1	Deaths	1	Global	1	Male	17	60-64 years	645	Down syndrome	3	Rate	1990	0.261078056425695	0.474715696039096	0.178496569771576
530	1	Deaths	1	Global	2	Female	17	60-64 years	645	Down syndrome	3	Rate	1990	0.146144084414769	0.195640617844701	0.127300107809127
531	1	Deaths	1	Global	3	Both	17	60-64 years	645	Down syndrome	3	Rate	1990	0.20235265903074	0.305035317311169	0.164196975898623
532	1	Deaths	1	Global	1	Male	18	65-69 years	645	Down syndrome	1	Number	1990	78.8280690264528	106.968874214123	57.8292393301723
533	1	Deaths	1	Global	2	Female	18	65-69 years	645	Down syndrome	1	Number	1990	99.5091147323593	138.142627521919	74.4072907870181
534	1	Deaths	1	Global	3	Both	18	65-69 years	645	Down syndrome	1	Number	1990	178.337183758812	221.488892900238	143.136822702562
535	1	Deaths	1	Global	1	Male	18	65-69 years	645	Down syndrome	2	Percent	1990	3.78703979280656e-05	5.15548620806896e-05	2.82556051876789e-05
536	1	Deaths	1	Global	2	Female	18	65-69 years	645	Down syndrome	2	Percent	1990	6.52246227100368e-05	9.01110903300868e-05	4.89891995070945e-05
1365	1	Deaths	44639	Middle SDI	1	Male	1	<5 years	645	Down syndrome	1	Number	1991	4280.00983002771	7550.78774791201	2863.23182116152
1366	1	Deaths	44639	Middle SDI	2	Female	1	<5 years	645	Down syndrome	1	Number	1991	3889.88456294075	7836.34194511894	1732.26448582672
1367	1	Deaths	44639	Middle SDI	3	Both	1	<5 years	645	Down syndrome	1	Number	1991	8169.89439296846	14738.5319130715	5372.69290459956
1368	1	Deaths	44639	Middle SDI	1	Male	1	<5 years	645	Down syndrome	2	Percent	1991	0.00317111831629066	0.005592338103344	0.00217162890065104
1369	1	Deaths	44639	Middle SDI	2	Female	1	<5 years	645	Down syndrome	2	Percent	1991	0.00358309888511426	0.00721487070626904	0.00157030729375856
1370	1	Deaths	44639	Middle SDI	3	Both	1	<5 years	645	Down syndrome	2	Percent	1991	0.00335508052116181	0.00605492695965268	0.00222403653339193
1371	1	Deaths	44639	Middle SDI	1	Male	1	<5 years	645	Down syndrome	3	Rate	1991	4.11430410830917	7.25844993024321	2.75237836189038
1372	1	Deaths	44639	Middle SDI	2	Female	1	<5 years	645	Down syndrome	3	Rate	1991	4.03097612362408	8.12057704186672	1.79509614467596
1373	1	Deaths	44639	Middle SDI	3	Both	1	<5 years	645	Down syndrome	3	Rate	1991	4.07420416929646	7.34988547969797	2.67928161361651
1374	1	Deaths	44639	Middle SDI	1	Male	6	5-9 years	645	Down syndrome	1	Number	1991	121.836609625907	221.073892521222	80.2510860359595
1375	1	Deaths	44639	Middle SDI	2	Female	6	5-9 years	645	Down syndrome	1	Number	1991	112.913738187131	210.518798632147	58.8346598195782
1376	1	Deaths	44639	Middle SDI	3	Both	6	5-9 years	645	Down syndrome	1	Number	1991	234.750347813038	394.566682016955	156.476159567708
1377	1	Deaths	44639	Middle SDI	1	Male	6	5-9 years	645	Down syndrome	2	Percent	1991	0.000969035963510259	0.00173949948987845	0.000639044977586
1378	1	Deaths	44639	Middle SDI	2	Female	6	5-9 years	645	Down syndrome	2	Percent	1991	0.00133599088940543	0.00245640184742771	0.000682498740619376
1379	1	Deaths	44639	Middle SDI	3	Both	6	5-9 years	645	Down syndrome	2	Percent	1991	0.00111660006762758	0.001889298558879	0.000741958469750906
1380	1	Deaths	44639	Middle SDI	1	Male	6	5-9 years	645	Down syndrome	3	Rate	1991	0.119890462072425	0.217542585992009	0.0789692015906127
1381	1	Deaths	44639	Middle SDI	2	Female	6	5-9 years	645	Down syndrome	3	Rate	1991	0.11798298138171	0.219970004521091	0.0614760319296882
1382	1	Deaths	44639	Middle SDI	3	Both	6	5-9 years	645	Down syndrome	3	Rate	1991	0.118965334224412	0.199956070937745	0.079298023600589
1383	1	Deaths	44639	Middle SDI	1	Male	7	10-14 years	645	Down syndrome	1	Number	1991	66.5328004687491	102.881991476258	46.3320213827191
1384	1	Deaths	44639	Middle SDI	2	Female	7	10-14 years	645	Down syndrome	1	Number	1991	66.6170606243069	112.584362214235	40.4236115018317
1385	1	Deaths	44639	Middle SDI	3	Both	7	10-14 years	645	Down syndrome	1	Number	1991	133.149861093056	201.814052746219	94.5610904896214
1386	1	Deaths	44639	Middle SDI	1	Male	7	10-14 years	645	Down syndrome	2	Percent	1991	0.000868870131141936	0.00136239285565946	0.000612472452916335
1387	1	Deaths	44639	Middle SDI	2	Female	7	10-14 years	645	Down syndrome	2	Percent	1991	0.00123293455002448	0.0020971658901891	0.000751657532672186
1388	1	Deaths	44639	Middle SDI	3	Both	7	10-14 years	645	Down syndrome	2	Percent	1991	0.00101934256810327	0.00153535689034313	0.000726584591804821
1389	1	Deaths	44639	Middle SDI	1	Male	7	10-14 years	645	Down syndrome	3	Rate	1991	0.0705694886052811	0.109124063229274	0.0491430847941416
1390	1	Deaths	44639	Middle SDI	2	Female	7	10-14 years	645	Down syndrome	3	Rate	1991	0.0741669861181718	0.125343909671387	0.0450049492578301
1391	1	Deaths	44639	Middle SDI	3	Both	7	10-14 years	645	Down syndrome	3	Rate	1991	0.0723246661635686	0.109621849186805	0.0513639236690239
1392	1	Deaths	44639	Middle SDI	1	Male	8	15-19 years	645	Down syndrome	1	Number	1991	57.0177813273543	77.3145115292084	36.293705117968
1393	1	Deaths	44639	Middle SDI	2	Female	8	15-19 years	645	Down syndrome	1	Number	1991	51.0224477842736	80.3110118848229	37.9082191862342
1394	1	Deaths	44639	Middle SDI	3	Both	8	15-19 years	645	Down syndrome	1	Number	1991	108.040229111628	146.733716884812	81.4150133315133
1395	1	Deaths	44639	Middle SDI	1	Male	8	15-19 years	645	Down syndrome	2	Percent	1991	0.000427322041417983	0.000569948943534176	0.000273844469693175
1396	1	Deaths	44639	Middle SDI	2	Female	8	15-19 years	645	Down syndrome	2	Percent	1991	0.000648517202097402	0.00101994886594716	0.000475814812639868
1397	1	Deaths	44639	Middle SDI	3	Both	8	15-19 years	645	Down syndrome	2	Percent	1991	0.000509278793175251	0.000692081189424728	0.000382664187491057
1398	1	Deaths	44639	Middle SDI	1	Male	8	15-19 years	645	Down syndrome	3	Rate	1991	0.0605847173620578	0.0821511767020554	0.0385641779705493
1399	1	Deaths	44639	Middle SDI	2	Female	8	15-19 years	645	Down syndrome	3	Rate	1991	0.0558494665181475	0.0879088982219008	0.0414945560267052
1400	1	Deaths	44639	Middle SDI	3	Both	8	15-19 years	645	Down syndrome	3	Rate	1991	0.0582522660918066	0.0791147111672864	0.0438966953277671
1401	1	Deaths	44639	Middle SDI	1	Male	9	20-24 years	645	Down syndrome	1	Number	1991	40.7140191651247	58.5778735000756	24.7221374401068
1402	1	Deaths	44639	Middle SDI	2	Female	9	20-24 years	645	Down syndrome	1	Number	1991	44.5268484533662	66.1227818850283	32.7806464088545
1403	1	Deaths	44639	Middle SDI	3	Both	9	20-24 years	645	Down syndrome	1	Number	1991	85.240867618491	110.627398398617	59.7658080654957
1404	1	Deaths	44639	Middle SDI	1	Male	9	20-24 years	645	Down syndrome	2	Percent	1991	0.000241867183653738	0.000354610790547189	0.000145222166711018
1405	1	Deaths	44639	Middle SDI	2	Female	9	20-24 years	645	Down syndrome	2	Percent	1991	0.000453542681613158	0.000673375058772269	0.000320817148641974
1406	1	Deaths	44639	Middle SDI	3	Both	9	20-24 years	645	Down syndrome	2	Percent	1991	0.000319700255902368	0.000418504503719958	0.000226958589207314
1407	1	Deaths	44639	Middle SDI	1	Male	9	20-24 years	645	Down syndrome	3	Rate	1991	0.0447822139228791	0.0644310465048559	0.0271924037512372
1408	1	Deaths	44639	Middle SDI	2	Female	9	20-24 years	645	Down syndrome	3	Rate	1991	0.0502498324181538	0.0746214660178496	0.0369939047073781
1409	1	Deaths	44639	Middle SDI	3	Both	9	20-24 years	645	Down syndrome	3	Rate	1991	0.0474809280411266	0.0616217512737087	0.0332907924492079
1410	1	Deaths	44639	Middle SDI	1	Male	10	25-29 years	645	Down syndrome	1	Number	1991	28.6598962926918	41.1363234799049	18.4808150932714
1411	1	Deaths	44639	Middle SDI	2	Female	10	25-29 years	645	Down syndrome	1	Number	1991	34.6019530034428	49.7445560041146	26.5998410265258
1412	1	Deaths	44639	Middle SDI	3	Both	10	25-29 years	645	Down syndrome	1	Number	1991	63.2618492961346	78.699417169736	47.1848929706209
1413	1	Deaths	44639	Middle SDI	1	Male	10	25-29 years	645	Down syndrome	2	Percent	1991	0.000169104433871636	0.00023911997425413	0.000108967149893593
1414	1	Deaths	44639	Middle SDI	2	Female	10	25-29 years	645	Down syndrome	2	Percent	1991	0.000341901196696227	0.000479785781270516	0.000256003076979818
1415	1	Deaths	44639	Middle SDI	3	Both	10	25-29 years	645	Down syndrome	2	Percent	1991	0.000233632993681881	0.00028808426876671	0.000175154001629225
1416	1	Deaths	44639	Middle SDI	1	Male	10	25-29 years	645	Down syndrome	3	Rate	1991	0.0357070865019079	0.0512513459876681	0.023025068074984
1417	1	Deaths	44639	Middle SDI	2	Female	10	25-29 years	645	Down syndrome	3	Rate	1991	0.0438292997075168	0.0630099998605501	0.0336932543780954
1418	1	Deaths	44639	Middle SDI	3	Both	10	25-29 years	645	Down syndrome	3	Rate	1991	0.0397346043675885	0.0494309009298963	0.0296367095678499
1419	1	Deaths	44639	Middle SDI	1	Male	11	30-34 years	645	Down syndrome	1	Number	1991	23.7238366670693	33.2594342357382	16.4347664494622
1420	1	Deaths	44639	Middle SDI	2	Female	11	30-34 years	645	Down syndrome	1	Number	1991	28.7656142677665	39.7750628611273	21.9617958913059
1421	1	Deaths	44639	Middle SDI	3	Both	11	30-34 years	645	Down syndrome	1	Number	1991	52.4894509348358	66.1870593049158	40.1434559076361
1422	1	Deaths	44639	Middle SDI	1	Male	11	30-34 years	645	Down syndrome	2	Percent	1991	0.000138424762995478	0.000193248462993288	9.53234509449725e-05
1423	1	Deaths	44639	Middle SDI	2	Female	11	30-34 years	645	Down syndrome	2	Percent	1991	0.000294654342067358	0.000398944945797255	0.000228784811984502
1424	1	Deaths	44639	Middle SDI	3	Both	11	30-34 years	645	Down syndrome	2	Percent	1991	0.000195062009596273	0.000243360147079734	0.0001492732155756
1425	1	Deaths	44639	Middle SDI	1	Male	11	30-34 years	645	Down syndrome	3	Rate	1991	0.0376920052915115	0.0528419913186405	0.0261112615413403
1426	1	Deaths	44639	Middle SDI	2	Female	11	30-34 years	645	Down syndrome	3	Rate	1991	0.0473810843838267	0.0655152221764604	0.0361742215778915
1427	1	Deaths	44639	Middle SDI	3	Both	11	30-34 years	645	Down syndrome	3	Rate	1991	0.0424491717565085	0.0535266762835947	0.0324647414742176
1428	1	Deaths	44639	Middle SDI	1	Male	12	35-39 years	645	Down syndrome	1	Number	1991	29.9747705841958	41.943768622668	17.7584038943086
1429	1	Deaths	44639	Middle SDI	2	Female	12	35-39 years	645	Down syndrome	1	Number	1991	21.7542173603043	27.7037113766058	16.7380849879823
1430	1	Deaths	44639	Middle SDI	3	Both	12	35-39 years	645	Down syndrome	1	Number	1991	51.7289879445002	64.9642554587758	38.9967674995828
1431	1	Deaths	44639	Middle SDI	1	Male	12	35-39 years	645	Down syndrome	2	Percent	1991	0.000140591008348118	0.00019553754186915	8.33208361558885e-05
1432	1	Deaths	44639	Middle SDI	2	Female	12	35-39 years	645	Down syndrome	2	Percent	1991	0.000182421588842882	0.000231288146310938	0.000139668571643151
1433	1	Deaths	44639	Middle SDI	3	Both	12	35-39 years	645	Down syndrome	2	Percent	1991	0.000155530894923881	0.000193759733001987	0.000117652341721505
1434	1	Deaths	44639	Middle SDI	1	Male	12	35-39 years	645	Down syndrome	3	Rate	1991	0.0499069041655704	0.0698348511163596	0.029567097396036
1435	1	Deaths	44639	Middle SDI	2	Female	12	35-39 years	645	Down syndrome	3	Rate	1991	0.0379562739302675	0.0483368185800276	0.0292042378886604
1436	1	Deaths	44639	Middle SDI	3	Both	12	35-39 years	645	Down syndrome	3	Rate	1991	0.0440714571678833	0.0553474853396831	0.0332240091452726
1437	1	Deaths	44639	Middle SDI	1	Male	13	40-44 years	645	Down syndrome	1	Number	1991	22.4385225410081	35.0164202066915	13.8538209488123
1438	1	Deaths	44639	Middle SDI	2	Female	13	40-44 years	645	Down syndrome	1	Number	1991	23.9502210815031	30.3010212290345	18.0394129167401
1439	1	Deaths	44639	Middle SDI	3	Both	13	40-44 years	645	Down syndrome	1	Number	1991	46.3887436225112	61.0119896213177	34.1435192967568
1440	1	Deaths	44639	Middle SDI	1	Male	13	40-44 years	645	Down syndrome	2	Percent	1991	9.71089107816429e-05	0.000153745580304112	6.03618526270401e-05
1441	1	Deaths	44639	Middle SDI	2	Female	13	40-44 years	645	Down syndrome	2	Percent	1991	0.000184259716994621	0.000227114601544229	0.000138320718480864
1442	1	Deaths	44639	Middle SDI	3	Both	13	40-44 years	645	Down syndrome	2	Percent	1991	0.000128409762955002	0.000168834549968067	9.44158518785513e-05
1443	1	Deaths	44639	Middle SDI	1	Male	13	40-44 years	645	Down syndrome	3	Rate	1991	0.047283575268206	0.0737883493639259	0.0291934633569679
1444	1	Deaths	44639	Middle SDI	2	Female	13	40-44 years	645	Down syndrome	3	Rate	1991	0.0539157217616483	0.0682123736611406	0.0406095611498798
1445	1	Deaths	44639	Middle SDI	3	Both	13	40-44 years	645	Down syndrome	3	Rate	1991	0.0504901570828985	0.0664063024639799	0.0371622837359979
1446	1	Deaths	44639	Middle SDI	1	Male	14	45-49 years	645	Down syndrome	1	Number	1991	30.3016725235403	48.4551563590921	18.9013779564531
1447	1	Deaths	44639	Middle SDI	2	Female	14	45-49 years	645	Down syndrome	1	Number	1991	39.6654257758066	54.3655484485469	23.972866847329
1448	1	Deaths	44639	Middle SDI	3	Both	14	45-49 years	645	Down syndrome	1	Number	1991	69.9670982993469	88.3004746495754	48.9087518368943
1449	1	Deaths	44639	Middle SDI	1	Male	14	45-49 years	645	Down syndrome	2	Percent	1991	0.0001216035000375	0.000195152959802087	7.49107376007093e-05
1450	1	Deaths	44639	Middle SDI	2	Female	14	45-49 years	645	Down syndrome	2	Percent	1991	0.000281655696322421	0.000385936432198711	0.000176417355476546
1451	1	Deaths	44639	Middle SDI	3	Both	14	45-49 years	645	Down syndrome	2	Percent	1991	0.000179312990674899	0.00022835287956683	0.000124883225781097
1452	1	Deaths	44639	Middle SDI	1	Male	14	45-49 years	645	Down syndrome	3	Rate	1991	0.0810194849617702	0.129557594845824	0.0505378013675619
1453	1	Deaths	44639	Middle SDI	2	Female	14	45-49 years	645	Down syndrome	3	Rate	1991	0.113687269130761	0.155820103201343	0.0687099586554932
1454	1	Deaths	44639	Middle SDI	3	Both	14	45-49 years	645	Down syndrome	3	Rate	1991	0.0967861271881447	0.122146854420675	0.0676559238693375
1455	1	Deaths	44639	Middle SDI	1	Male	15	50-54 years	645	Down syndrome	1	Number	1991	31.7945282064298	49.8957871271519	18.5564671828334
1456	1	Deaths	44639	Middle SDI	2	Female	15	50-54 years	645	Down syndrome	1	Number	1991	33.7498022634494	43.4918053293627	21.9844542253039
1457	1	Deaths	44639	Middle SDI	3	Both	15	50-54 years	645	Down syndrome	1	Number	1991	65.5443304698792	82.9601464906916	44.5929399228884
1458	1	Deaths	44639	Middle SDI	1	Male	15	50-54 years	645	Down syndrome	2	Percent	1991	9.47139585574616e-05	0.000149138371480962	5.38541973487582e-05
1459	1	Deaths	44639	Middle SDI	2	Female	15	50-54 years	645	Down syndrome	2	Percent	1991	0.000166137758845492	0.000216973788680334	0.000106599755081862
1460	1	Deaths	44639	Middle SDI	3	Both	15	50-54 years	645	Down syndrome	2	Percent	1991	0.000121563884207896	0.00015277136222121	8.52722554858567e-05
1461	1	Deaths	44639	Middle SDI	1	Male	15	50-54 years	645	Down syndrome	3	Rate	1991	0.098498959215917	0.154576380859444	0.0574876498360425
1462	1	Deaths	44639	Middle SDI	2	Female	15	50-54 years	645	Down syndrome	3	Rate	1991	0.112097957936032	0.144455440844253	0.0730200552215872
1463	1	Deaths	44639	Middle SDI	3	Both	15	50-54 years	645	Down syndrome	3	Rate	1991	0.105061772626679	0.132977787479062	0.0714785440837885
1464	1	Deaths	44639	Middle SDI	1	Male	16	55-59 years	645	Down syndrome	1	Number	1991	17.1921778014973	24.6897880899866	11.6666995857109
1465	1	Deaths	44639	Middle SDI	2	Female	16	55-59 years	645	Down syndrome	1	Number	1991	16.8802600953496	31.9408817180094	11.8784209764466
1466	1	Deaths	44639	Middle SDI	3	Both	16	55-59 years	645	Down syndrome	1	Number	1991	34.0724378968468	53.7213413761538	25.1871815556615
1467	1	Deaths	44639	Middle SDI	1	Male	16	55-59 years	645	Down syndrome	2	Percent	1991	4.0079986532753e-05	5.86599072165144e-05	2.70159675187976e-05
1468	1	Deaths	44639	Middle SDI	2	Female	16	55-59 years	645	Down syndrome	2	Percent	1991	6.10911705346173e-05	0.000119821471760634	4.38076583776831e-05
1469	1	Deaths	44639	Middle SDI	3	Both	16	55-59 years	645	Down syndrome	2	Percent	1991	4.82703683756763e-05	7.76944690711585e-05	3.57728914008756e-05
1470	1	Deaths	44639	Middle SDI	1	Male	16	55-59 years	645	Down syndrome	3	Rate	1991	0.061771149490834	0.088709912648225	0.0419182172552239
1471	1	Deaths	44639	Middle SDI	2	Female	16	55-59 years	645	Down syndrome	3	Rate	1991	0.063600186481772	0.120344474681245	0.0447546296646887
1472	1	Deaths	44639	Middle SDI	3	Both	16	55-59 years	645	Down syndrome	3	Rate	1991	0.0626639570133955	0.0988010261223128	0.0463227335558112
1473	1	Deaths	44639	Middle SDI	1	Male	17	60-64 years	645	Down syndrome	1	Number	1991	23.4120898722266	53.5237112562647	12.5807083559944
1474	1	Deaths	44639	Middle SDI	2	Female	17	60-64 years	645	Down syndrome	1	Number	1991	9.79876191435688	20.6058361566103	6.85244032958491
1475	1	Deaths	44639	Middle SDI	3	Both	17	60-64 years	645	Down syndrome	1	Number	1991	33.2108517865835	62.9236522294735	21.1819020900617
1476	1	Deaths	44639	Middle SDI	1	Male	17	60-64 years	645	Down syndrome	2	Percent	1991	4.52157037226677e-05	0.000104218158289496	2.47498775231937e-05
1477	1	Deaths	44639	Middle SDI	2	Female	17	60-64 years	645	Down syndrome	2	Percent	1991	2.80025014756787e-05	5.89817018184494e-05	1.95600460773359e-05
1478	1	Deaths	44639	Middle SDI	3	Both	17	60-64 years	645	Down syndrome	2	Percent	1991	3.82405151821776e-05	7.30102317720476e-05	2.4304635099951e-05
1479	1	Deaths	44639	Middle SDI	1	Male	17	60-64 years	645	Down syndrome	3	Rate	1991	0.105030495115808	0.240116193144717	0.0564391318651644
1480	1	Deaths	44639	Middle SDI	2	Female	17	60-64 years	645	Down syndrome	3	Rate	1991	0.0448840608943709	0.0943867820155549	0.0313881847233675
1481	1	Deaths	44639	Middle SDI	3	Both	17	60-64 years	645	Down syndrome	3	Rate	1991	0.0752704568431752	0.142612784519634	0.0480075445632033
1482	1	Deaths	44639	Middle SDI	1	Male	18	65-69 years	645	Down syndrome	1	Number	1991	6.5162796129866	10.913303033494	3.91352732267462
1483	1	Deaths	44639	Middle SDI	2	Female	18	65-69 years	645	Down syndrome	1	Number	1991	10.3828168593102	13.4589685849851	5.55850784656864
1484	1	Deaths	44639	Middle SDI	3	Both	18	65-69 years	645	Down syndrome	1	Number	1991	16.8990964722968	21.0054865336448	10.593170945378
1485	1	Deaths	44639	Middle SDI	1	Male	18	65-69 years	645	Down syndrome	2	Percent	1991	1.15454993161195e-05	2.01549067663413e-05	7.2358046189248e-06
1486	1	Deaths	44639	Middle SDI	2	Female	18	65-69 years	645	Down syndrome	2	Percent	1991	2.43788751874053e-05	3.19933494413944e-05	1.30934350883431e-05
1487	1	Deaths	44639	Middle SDI	3	Both	18	65-69 years	645	Down syndrome	2	Percent	1991	1.70514675504582e-05	2.13330217353258e-05	1.06700651434218e-05
1488	1	Deaths	44639	Middle SDI	1	Male	18	65-69 years	645	Down syndrome	3	Rate	1991	0.0405890110451163	0.0679774662343207	0.0243768243782591
1489	1	Deaths	44639	Middle SDI	2	Female	18	65-69 years	645	Down syndrome	3	Rate	1991	0.0613953424162921	0.0795851449603799	0.0328683918042642
1490	1	Deaths	44639	Middle SDI	3	Both	18	65-69 years	645	Down syndrome	3	Rate	1991	0.0512626605001503	0.0637192128336531	0.0321339147736792
1491	1	Deaths	44639	Middle SDI	1	Male	22	All ages	645	Down syndrome	1	Number	1991	4780.1248147165	8156.51844676677	3381.43841376524
1492	1	Deaths	44639	Middle SDI	2	Female	22	All ages	645	Down syndrome	1	Number	1991	4384.51373061111	8552.87214973392	2130.53742217528
1493	1	Deaths	44639	Middle SDI	3	Both	22	All ages	645	Down syndrome	1	Number	1991	9164.63854532761	16067.376882728	6274.13305656652
1494	1	Deaths	44639	Middle SDI	1	Male	22	All ages	645	Down syndrome	2	Percent	1991	0.000728738026010634	0.00125807088476866	0.000512385258506189
1495	1	Deaths	44639	Middle SDI	2	Female	22	All ages	645	Down syndrome	2	Percent	1991	0.000844006518534897	0.00164953615345417	0.000398021634944987
1496	1	Deaths	44639	Middle SDI	3	Both	22	All ages	645	Down syndrome	2	Percent	1991	0.000779276909761923	0.00137002331957958	0.000536691152926768
1497	1	Deaths	44639	Middle SDI	1	Male	22	All ages	645	Down syndrome	3	Rate	1991	0.535597379793464	0.91391126333684	0.378879134864816
1498	1	Deaths	44639	Middle SDI	2	Female	22	All ages	645	Down syndrome	3	Rate	1991	0.509840173247738	0.99454536728713	0.247743224259725
1499	1	Deaths	44639	Middle SDI	3	Both	22	All ages	645	Down syndrome	3	Rate	1991	0.522957663314197	0.916845528453908	0.358018043631102
1500	1	Deaths	44639	Middle SDI	1	Male	27	Age-standardized	645	Down syndrome	3	Rate	1991	0.471553252433071	0.798927439508368	0.338075867486434
1501	1	Deaths	44639	Middle SDI	2	Female	27	Age-standardized	645	Down syndrome	3	Rate	1991	0.467793125284735	0.905620903790702	0.231564327445662
1502	1	Deaths	44639	Middle SDI	3	Both	27	Age-standardized	645	Down syndrome	3	Rate	1991	0.469802298999328	0.818349354480362	0.323475853369082
1917	1	Deaths	44634	High-middle SDI	1	Male	1	<5 years	645	Down syndrome	1	Number	1990	2373.20872705831	3708.29920801568	1565.00390044151
1918	1	Deaths	44634	High-middle SDI	2	Female	1	<5 years	645	Down syndrome	1	Number	1990	2072.1862522751	3700.32780768958	989.338129879633
1919	1	Deaths	44634	High-middle SDI	3	Both	1	<5 years	645	Down syndrome	1	Number	1990	4445.3949793334	6759.67711143852	3109.67578710763
1920	1	Deaths	44634	High-middle SDI	1	Male	1	<5 years	645	Down syndrome	2	Percent	1990	0.00658640729322202	0.0103167262694517	0.00436750585717593
1921	1	Deaths	44634	High-middle SDI	2	Female	1	<5 years	645	Down syndrome	2	Percent	1990	0.00730818203374929	0.012706133868382	0.00339747706538349
1922	1	Deaths	44634	High-middle SDI	3	Both	1	<5 years	645	Down syndrome	2	Percent	1990	0.00690487870649307	0.0105023035419812	0.00491223318379181
1923	1	Deaths	44634	High-middle SDI	1	Male	1	<5 years	645	Down syndrome	3	Rate	1990	4.91324202488951	7.67727309526259	3.2400196599211
1924	1	Deaths	44634	High-middle SDI	2	Female	1	<5 years	645	Down syndrome	3	Rate	1990	4.64612000027752	8.29663212754838	2.21822901644301
1925	1	Deaths	44634	High-middle SDI	3	Both	1	<5 years	645	Down syndrome	3	Rate	1990	4.78500308169821	7.27608591809955	3.34724097488938
1926	1	Deaths	44634	High-middle SDI	1	Male	6	5-9 years	645	Down syndrome	1	Number	1990	63.2341484679822	95.0675189715073	46.8740267504872
1927	1	Deaths	44634	High-middle SDI	2	Female	6	5-9 years	645	Down syndrome	1	Number	1990	45.6999467695527	65.516092482844	32.4521693704308
1928	1	Deaths	44634	High-middle SDI	3	Both	6	5-9 years	645	Down syndrome	1	Number	1990	108.934095237535	151.223528282282	83.364037863016
1929	1	Deaths	44634	High-middle SDI	1	Male	6	5-9 years	645	Down syndrome	2	Percent	1990	0.00174774473667642	0.00259583154693125	0.00130657285626683
1930	1	Deaths	44634	High-middle SDI	2	Female	6	5-9 years	645	Down syndrome	2	Percent	1990	0.0021451669394615	0.00304808832395565	0.00154114130702081
1931	1	Deaths	44634	High-middle SDI	3	Both	6	5-9 years	645	Down syndrome	2	Percent	1990	0.00189490524989989	0.00263620277093382	0.00144174715041793
1932	1	Deaths	44634	High-middle SDI	1	Male	6	5-9 years	645	Down syndrome	3	Rate	1990	0.134897820349502	0.202808156763346	0.0999966662450849
1933	1	Deaths	44634	High-middle SDI	2	Female	6	5-9 years	645	Down syndrome	3	Rate	1990	0.103430383272804	0.148279265842641	0.0734473572353018
1934	1	Deaths	44634	High-middle SDI	3	Both	6	5-9 years	645	Down syndrome	3	Rate	1990	0.119629121935721	0.166070483855247	0.0915486251464502
1935	1	Deaths	44634	High-middle SDI	1	Male	7	10-14 years	645	Down syndrome	1	Number	1990	29.9978896572829	44.4056530737816	22.6401332766399
1936	1	Deaths	44634	High-middle SDI	2	Female	7	10-14 years	645	Down syndrome	1	Number	1990	26.9932902386476	38.6873053941571	20.1206682566626
1937	1	Deaths	44634	High-middle SDI	3	Both	7	10-14 years	645	Down syndrome	1	Number	1990	56.9911798959306	76.8158179604741	45.3220275940665
1938	1	Deaths	44634	High-middle SDI	1	Male	7	10-14 years	645	Down syndrome	2	Percent	1990	0.00112551048125672	0.00165624702957168	0.000851531072328704
1939	1	Deaths	44634	High-middle SDI	2	Female	7	10-14 years	645	Down syndrome	2	Percent	1990	0.0017673305183437	0.00255781663122398	0.00132869372880638
1940	1	Deaths	44634	High-middle SDI	3	Both	7	10-14 years	645	Down syndrome	2	Percent	1990	0.00135887061183147	0.00182358548767954	0.00107223184898538
1941	1	Deaths	44634	High-middle SDI	1	Male	7	10-14 years	645	Down syndrome	3	Rate	1990	0.0652829631847608	0.0966378851289339	0.0492706321705576
1942	1	Deaths	44634	High-middle SDI	2	Female	7	10-14 years	645	Down syndrome	3	Rate	1990	0.0617553648884526	0.0885089827896012	0.046032150916181
1943	1	Deaths	44634	High-middle SDI	3	Both	7	10-14 years	645	Down syndrome	3	Rate	1990	0.0635632396603524	0.0856739982510217	0.0505484341105992
1944	1	Deaths	44634	High-middle SDI	1	Male	8	15-19 years	645	Down syndrome	1	Number	1990	27.687007476526	37.1218936208093	19.4112602160276
1945	1	Deaths	44634	High-middle SDI	2	Female	8	15-19 years	645	Down syndrome	1	Number	1990	25.4006767759097	34.2519304206434	18.9338306980472
1946	1	Deaths	44634	High-middle SDI	3	Both	8	15-19 years	645	Down syndrome	1	Number	1990	53.0876842524357	65.9369417195618	41.1049908125289
1947	1	Deaths	44634	High-middle SDI	1	Male	8	15-19 years	645	Down syndrome	2	Percent	1990	0.000515191117180847	0.000685098064452365	0.00037201350527494
1948	1	Deaths	44634	High-middle SDI	2	Female	8	15-19 years	645	Down syndrome	2	Percent	1990	0.000985658426039792	0.00136185766256735	0.00072896243799077
1949	1	Deaths	44634	High-middle SDI	3	Both	8	15-19 years	645	Down syndrome	2	Percent	1990	0.000667403836458444	0.000838477357707715	0.000521838967649454
1950	1	Deaths	44634	High-middle SDI	1	Male	8	15-19 years	645	Down syndrome	3	Rate	1990	0.0562945238112337	0.0754779773916161	0.039467885843701
1951	1	Deaths	44634	High-middle SDI	2	Female	8	15-19 years	645	Down syndrome	3	Rate	1990	0.0536328636889744	0.0723220539177471	0.0399782875825409
1952	1	Deaths	44634	High-middle SDI	3	Both	8	15-19 years	645	Down syndrome	3	Rate	1990	0.0549888116395532	0.0682982149129783	0.0425770049883465
1953	1	Deaths	44634	High-middle SDI	1	Male	9	20-24 years	645	Down syndrome	1	Number	1990	22.4997273333153	30.1043314821012	15.696091042165
1954	1	Deaths	44634	High-middle SDI	2	Female	9	20-24 years	645	Down syndrome	1	Number	1990	23.1910046631173	30.6887200329345	17.6783145434304
1955	1	Deaths	44634	High-middle SDI	3	Both	9	20-24 years	645	Down syndrome	1	Number	1990	45.6907319964326	57.0673926598077	36.5800752775314
1956	1	Deaths	44634	High-middle SDI	1	Male	9	20-24 years	645	Down syndrome	2	Percent	1990	0.000312327908472876	0.000416904261799738	0.000216668115423328
1957	1	Deaths	44634	High-middle SDI	2	Female	9	20-24 years	645	Down syndrome	2	Percent	1990	0.000745828542799171	0.00101328607479451	0.000560344496706995
1958	1	Deaths	44634	High-middle SDI	3	Both	9	20-24 years	645	Down syndrome	2	Percent	1990	0.000442722089674962	0.000564195423168063	0.000357740058362202
1959	1	Deaths	44634	High-middle SDI	1	Male	9	20-24 years	645	Down syndrome	3	Rate	1990	0.0455089861376954	0.0608904091950904	0.0317476376078659
1960	1	Deaths	44634	High-middle SDI	2	Female	9	20-24 years	645	Down syndrome	3	Rate	1990	0.0481731379524223	0.0637476454860537	0.0367219918946158
1961	1	Deaths	44634	High-middle SDI	3	Both	9	20-24 years	645	Down syndrome	3	Rate	1990	0.0468233261861382	0.0584819945828672	0.0374868320509086
1962	1	Deaths	44634	High-middle SDI	1	Male	10	25-29 years	645	Down syndrome	1	Number	1990	18.9251827639173	24.1441032288739	13.8637948328256
1963	1	Deaths	44634	High-middle SDI	2	Female	10	25-29 years	645	Down syndrome	1	Number	1990	22.7353526208309	29.6927851906803	17.9605603210779
1964	1	Deaths	44634	High-middle SDI	3	Both	10	25-29 years	645	Down syndrome	1	Number	1990	41.6605353847482	51.2004764421476	33.3425168608046
1965	1	Deaths	44634	High-middle SDI	1	Male	10	25-29 years	645	Down syndrome	2	Percent	1990	0.000237899688494987	0.000300808271572341	0.000175491720844794
1966	1	Deaths	44634	High-middle SDI	2	Female	10	25-29 years	645	Down syndrome	2	Percent	1990	0.00067851973621035	0.000897423485681038	0.000528148361411481
1967	1	Deaths	44634	High-middle SDI	3	Both	10	25-29 years	645	Down syndrome	2	Percent	1990	0.000368229286828076	0.000452377949489851	0.000296006562956541
1968	1	Deaths	44634	High-middle SDI	1	Male	10	25-29 years	645	Down syndrome	3	Rate	1990	0.0401119689281415	0.0511734830038689	0.029384345424695
1969	1	Deaths	44634	High-middle SDI	2	Female	10	25-29 years	645	Down syndrome	3	Rate	1990	0.0496993787634063	0.0649082951271222	0.0392617042316028
1970	1	Deaths	44634	High-middle SDI	3	Both	10	25-29 years	645	Down syndrome	3	Rate	1990	0.0448316408980652	0.0550977406426839	0.0358804736601758
1971	1	Deaths	44634	High-middle SDI	1	Male	11	30-34 years	645	Down syndrome	1	Number	1990	16.7649488583542	20.611607542221	12.6196686388785
1972	1	Deaths	44634	High-middle SDI	2	Female	11	30-34 years	645	Down syndrome	1	Number	1990	20.7450242054966	25.754413041129	16.9630824340617
1973	1	Deaths	44634	High-middle SDI	3	Both	11	30-34 years	645	Down syndrome	1	Number	1990	37.5099730638508	44.0392272527171	31.5119567308088
1974	1	Deaths	44634	High-middle SDI	1	Male	11	30-34 years	645	Down syndrome	2	Percent	1990	0.000167937839110688	0.000208118292277995	0.000125023581683887
1975	1	Deaths	44634	High-middle SDI	2	Female	11	30-34 years	645	Down syndrome	2	Percent	1990	0.000502223973433299	0.000632308480545185	0.000394250077635318
1976	1	Deaths	44634	High-middle SDI	3	Both	11	30-34 years	645	Down syndrome	2	Percent	1990	0.000265606201400352	0.000311420120835851	0.000221926209935078
1977	1	Deaths	44634	High-middle SDI	1	Male	11	30-34 years	645	Down syndrome	3	Rate	1990	0.0385320141661409	0.0473730495997327	0.0290046366901357
1978	1	Deaths	44634	High-middle SDI	2	Female	11	30-34 years	645	Down syndrome	3	Rate	1990	0.0496905905055052	0.0616895877999169	0.0406316991772297
1979	1	Deaths	44634	High-middle SDI	3	Both	11	30-34 years	645	Down syndrome	3	Rate	1990	0.0439960783412046	0.0516543504043174	0.0369609040948478
1980	1	Deaths	44634	High-middle SDI	1	Male	12	35-39 years	645	Down syndrome	1	Number	1990	16.6665351230581	20.1281878092128	12.5561056998957
1981	1	Deaths	44634	High-middle SDI	2	Female	12	35-39 years	645	Down syndrome	1	Number	1990	19.6619155346516	23.6699896062322	16.2185760316806
1982	1	Deaths	44634	High-middle SDI	3	Both	12	35-39 years	645	Down syndrome	1	Number	1990	36.3284506577098	42.5928395093297	30.7781958844647
1983	1	Deaths	44634	High-middle SDI	1	Male	12	35-39 years	645	Down syndrome	2	Percent	1990	0.000127244134056897	0.000153866685095901	9.67249186453478e-05
1984	1	Deaths	44634	High-middle SDI	2	Female	12	35-39 years	645	Down syndrome	2	Percent	1990	0.000339701476485455	0.000423689419775214	0.000276993089819379
1985	1	Deaths	44634	High-middle SDI	3	Both	12	35-39 years	645	Down syndrome	2	Percent	1990	0.000192229185297055	0.00022647426709144	0.000161777017801595
1986	1	Deaths	44634	High-middle SDI	1	Male	12	35-39 years	645	Down syndrome	3	Rate	1990	0.0409170033550921	0.0494154977048621	0.0308257364386879
1987	1	Deaths	44634	High-middle SDI	2	Female	12	35-39 years	645	Down syndrome	3	Rate	1990	0.0497809288975942	0.0599287524919944	0.0410629258797505
1988	1	Deaths	44634	High-middle SDI	3	Both	12	35-39 years	645	Down syndrome	3	Rate	1990	0.0452807070404676	0.0530888010065552	0.03836272799547
1989	1	Deaths	44634	High-middle SDI	1	Male	13	40-44 years	645	Down syndrome	1	Number	1990	15.4486030371655	18.3692452174043	11.6997652236417
1990	1	Deaths	44634	High-middle SDI	2	Female	13	40-44 years	645	Down syndrome	1	Number	1990	19.304842775267	23.497344071631	16.6153863393047
1991	1	Deaths	44634	High-middle SDI	3	Both	13	40-44 years	645	Down syndrome	1	Number	1990	34.7534458124325	39.8663	30.2306276029304
1992	1	Deaths	44634	High-middle SDI	1	Male	13	40-44 years	645	Down syndrome	2	Percent	1990	0.00010131778166947	0.000120846264722573	7.8938346908221e-05
1993	1	Deaths	44634	High-middle SDI	2	Female	13	40-44 years	645	Down syndrome	2	Percent	1990	0.000283287552412956	0.000351078530930331	0.000237114004349239
1994	1	Deaths	44634	High-middle SDI	3	Both	13	40-44 years	645	Down syndrome	2	Percent	1990	0.000157397581037356	0.000179795531267194	0.000136913131214631
1995	1	Deaths	44634	High-middle SDI	1	Male	13	40-44 years	645	Down syndrome	3	Rate	1990	0.0486970974256164	0.0579035477728932	0.0368800082170443
1996	1	Deaths	44634	High-middle SDI	2	Female	13	40-44 years	645	Down syndrome	3	Rate	1990	0.0627917118303884	0.0764284109899947	0.0540438771303985
1997	1	Deaths	44634	High-middle SDI	3	Both	13	40-44 years	645	Down syndrome	3	Rate	1990	0.0556338898681876	0.0638186003965546	0.0483936878024903
1998	1	Deaths	44634	High-middle SDI	1	Male	14	45-49 years	645	Down syndrome	1	Number	1990	18.0394165360862	20.832176161525	13.690519861407
1999	1	Deaths	44634	High-middle SDI	2	Female	14	45-49 years	645	Down syndrome	1	Number	1990	20.9805338981931	24.293900258843	18.4534038241821
2000	1	Deaths	44634	High-middle SDI	3	Both	14	45-49 years	645	Down syndrome	1	Number	1990	39.0199504342793	43.1622879478218	34.0581385368347
2001	1	Deaths	44634	High-middle SDI	1	Male	14	45-49 years	645	Down syndrome	2	Percent	1990	0.000104862393273503	0.000123419932514047	7.83151095659321e-05
2002	1	Deaths	44634	High-middle SDI	2	Female	14	45-49 years	645	Down syndrome	2	Percent	1990	0.000264216179327724	0.000315000576330126	0.000224720348570476
2003	1	Deaths	44634	High-middle SDI	3	Both	14	45-49 years	645	Down syndrome	2	Percent	1990	0.000155074548385221	0.000174427678755924	0.00013351383921378
2004	1	Deaths	44634	High-middle SDI	1	Male	14	45-49 years	645	Down syndrome	3	Rate	1990	0.0724792220517486	0.0837000420058982	0.055006115472406
2005	1	Deaths	44634	High-middle SDI	2	Female	14	45-49 years	645	Down syndrome	3	Rate	1990	0.0855740716263444	0.0990884202909886	0.075266573685068
2006	1	Deaths	44634	High-middle SDI	3	Both	14	45-49 years	645	Down syndrome	3	Rate	1990	0.0789773897630737	0.0873615881204822	0.0689345540394466
2007	1	Deaths	44634	High-middle SDI	1	Male	15	50-54 years	645	Down syndrome	1	Number	1990	23.8556657352272	27.3218270501983	19.0340965062216
2008	1	Deaths	44634	High-middle SDI	2	Female	15	50-54 years	645	Down syndrome	1	Number	1990	26.5576746014187	29.6353637111771	23.6384773967938
2009	1	Deaths	44634	High-middle SDI	3	Both	15	50-54 years	645	Down syndrome	1	Number	1990	50.4133403366459	55.6503733393444	44.7083521690109
2010	1	Deaths	44634	High-middle SDI	1	Male	15	50-54 years	645	Down syndrome	2	Percent	1990	8.0676918520174e-05	9.42798737289905e-05	6.32200502293599e-05
2011	1	Deaths	44634	High-middle SDI	2	Female	15	50-54 years	645	Down syndrome	2	Percent	1990	0.000190936542131714	0.000219065029586305	0.000165960720477672
2012	1	Deaths	44634	High-middle SDI	3	Both	15	50-54 years	645	Down syndrome	2	Percent	1990	0.000115876556441124	0.000131174651899791	9.99191015615582e-05
2013	1	Deaths	44634	High-middle SDI	1	Male	15	50-54 years	645	Down syndrome	3	Rate	1990	0.0909442493515685	0.1041581936791	0.0725631234967985
2014	1	Deaths	44634	High-middle SDI	2	Female	15	50-54 years	645	Down syndrome	3	Rate	1990	0.0993135717743105	0.110822723192435	0.0883971076841376
2015	1	Deaths	44634	High-middle SDI	3	Both	15	50-54 years	645	Down syndrome	3	Rate	1990	0.0951692106594085	0.105055567995302	0.0843994577108934
2016	1	Deaths	44634	High-middle SDI	1	Male	16	55-59 years	645	Down syndrome	1	Number	1990	26.3038880083902	29.6783210997241	20.9796458471278
2017	1	Deaths	44634	High-middle SDI	2	Female	16	55-59 years	645	Down syndrome	1	Number	1990	25.9826849591942	29.4314707525068	23.097044471964
2018	1	Deaths	44634	High-middle SDI	3	Both	16	55-59 years	645	Down syndrome	1	Number	1990	52.2865729675845	57.1518541225036	45.7778532515169
2019	1	Deaths	44634	High-middle SDI	1	Male	16	55-59 years	645	Down syndrome	2	Percent	1990	7.07068846136086e-05	8.26953597124939e-05	5.49773332753119e-05
2020	1	Deaths	44634	High-middle SDI	2	Female	16	55-59 years	645	Down syndrome	2	Percent	1990	0.00013611398666941	0.000156591882447136	0.000116816029243666
2021	1	Deaths	44634	High-middle SDI	3	Both	16	55-59 years	645	Down syndrome	2	Percent	1990	9.28127114529909e-05	0.000104116484816562	7.93531165148556e-05
2022	1	Deaths	44634	High-middle SDI	1	Male	16	55-59 years	645	Down syndrome	3	Rate	1990	0.116004268529013	0.130886047311504	0.0925235261691165
2023	1	Deaths	44634	High-middle SDI	2	Female	16	55-59 years	645	Down syndrome	3	Rate	1990	0.109101462646175	0.123582936558308	0.0969846395263829
2024	1	Deaths	44634	High-middle SDI	3	Both	16	55-59 years	645	Down syndrome	3	Rate	1990	0.112468215717138	0.122933416616711	0.0984679848448085
2025	1	Deaths	44634	High-middle SDI	1	Male	17	60-64 years	645	Down syndrome	1	Number	1990	20.703563107145	23.6702271321443	17.2411969926644
2026	1	Deaths	44634	High-middle SDI	2	Female	17	60-64 years	645	Down syndrome	1	Number	1990	20.0210661353179	22.1667315863352	17.8845610059346
2027	1	Deaths	44634	High-middle SDI	3	Both	17	60-64 years	645	Down syndrome	1	Number	1990	40.7246292424629	45.0707971942506	36.5665
2028	1	Deaths	44634	High-middle SDI	1	Male	17	60-64 years	645	Down syndrome	2	Percent	1990	4.19262980323498e-05	4.85192465981857e-05	3.45460376817956e-05
2029	1	Deaths	44634	High-middle SDI	2	Female	17	60-64 years	645	Down syndrome	2	Percent	1990	7.01763013595512e-05	7.92919617538581e-05	6.18165057993347e-05
2030	1	Deaths	44634	High-middle SDI	3	Both	17	60-64 years	645	Down syndrome	2	Percent	1990	5.224639133704e-05	5.92147851829537e-05	4.57244520744943e-05
2031	1	Deaths	44634	High-middle SDI	1	Male	17	60-64 years	645	Down syndrome	3	Rate	1990	0.103643294067783	0.118494594317507	0.0863104790582934
2032	1	Deaths	44634	High-middle SDI	2	Female	17	60-64 years	645	Down syndrome	3	Rate	1990	0.0867781728392674	0.0960782234012681	0.0775178262554981
2033	1	Deaths	44634	High-middle SDI	3	Both	17	60-64 years	645	Down syndrome	3	Rate	1990	0.0946043037613916	0.104700557570382	0.0849448256994377
2034	1	Deaths	44634	High-middle SDI	1	Male	18	65-69 years	645	Down syndrome	1	Number	1990	9.52839753970247	10.8718130205442	7.6272038532199
2035	1	Deaths	44634	High-middle SDI	2	Female	18	65-69 years	645	Down syndrome	1	Number	1990	10.329771341185	11.5648443625316	9.14304385563305
2036	1	Deaths	44634	High-middle SDI	3	Both	18	65-69 years	645	Down syndrome	1	Number	1990	19.8581688808874	21.6114052249797	17.9565998588254
2037	1	Deaths	44634	High-middle SDI	1	Male	18	65-69 years	645	Down syndrome	2	Percent	1990	1.94898972270338e-05	2.25174759913836e-05	1.56649058854865e-05
2038	1	Deaths	44634	High-middle SDI	2	Female	18	65-69 years	645	Down syndrome	2	Percent	1990	2.85104420227404e-05	3.19784879034472e-05	2.5012991754531e-05
2039	1	Deaths	44634	High-middle SDI	3	Both	18	65-69 years	645	Down syndrome	2	Percent	1990	2.33153906256858e-05	2.59683601384696e-05	2.08513430431021e-05
2040	1	Deaths	44634	High-middle SDI	1	Male	18	65-69 years	645	Down syndrome	3	Rate	1990	0.0700792542748219	0.0799597776982367	0.0560963956434998
2041	1	Deaths	44634	High-middle SDI	2	Female	18	65-69 years	645	Down syndrome	3	Rate	1990	0.057616390364819	0.0645052601158123	0.0509971776246873
2042	1	Deaths	44634	High-middle SDI	3	Both	18	65-69 years	645	Down syndrome	3	Rate	1990	0.0629915496974103	0.0685529423395329	0.0569596350594215
2043	1	Deaths	44634	High-middle SDI	1	Male	22	All ages	645	Down syndrome	1	Number	1990	2682.86370070246	4069.03053753053	1858.5291141743
2044	1	Deaths	44634	High-middle SDI	2	Female	22	All ages	645	Down syndrome	1	Number	1990	2379.79003679388	4075.46440120594	1276.32334886603
2045	1	Deaths	44634	High-middle SDI	3	Both	22	All ages	645	Down syndrome	1	Number	1990	5062.65373749634	7440.24760165128	3672.55531670138
2046	1	Deaths	44634	High-middle SDI	1	Male	22	All ages	645	Down syndrome	2	Percent	1990	0.000582088655443912	0.000871656509178676	0.000399429831678509
2047	1	Deaths	44634	High-middle SDI	2	Female	22	All ages	645	Down syndrome	2	Percent	1990	0.000591941389025251	0.000998301321284721	0.000310213037323543
2048	1	Deaths	44634	High-middle SDI	3	Both	22	All ages	645	Down syndrome	2	Percent	1990	0.00058642529128873	0.000861372790808759	0.000430721400936661
2049	1	Deaths	44634	High-middle SDI	1	Male	22	All ages	645	Down syndrome	3	Rate	1990	0.506914939232509	0.768824881833334	0.35116065446293
2050	1	Deaths	44634	High-middle SDI	2	Female	22	All ages	645	Down syndrome	3	Rate	1990	0.4454208935965	0.762797123838492	0.238887077338926
2051	1	Deaths	44634	High-middle SDI	3	Both	22	All ages	645	Down syndrome	3	Rate	1990	0.476022621698312	0.699578986252007	0.345316804355026
2052	1	Deaths	44634	High-middle SDI	1	Male	27	Age-standardized	645	Down syndrome	3	Rate	1990	0.566055330166077	0.861042094593682	0.387823310723782
2053	1	Deaths	44634	High-middle SDI	2	Female	27	Age-standardized	645	Down syndrome	3	Rate	1990	0.542541826213951	0.935327323875022	0.285800464155568
2054	1	Deaths	44634	High-middle SDI	3	Both	27	Age-standardized	645	Down syndrome	3	Rate	1990	0.554765475247853	0.819602618599941	0.40055456035475
2055	1	Deaths	1	Global	1	Male	1	<5 years	645	Down syndrome	1	Number	1992	11987.3656142564	27385.3743517597	6789.98828058236
2056	1	Deaths	1	Global	2	Female	1	<5 years	645	Down syndrome	1	Number	1992	13598.6493830046	36349.4246278012	4849.80066775049
2057	1	Deaths	1	Global	3	Both	1	<5 years	645	Down syndrome	1	Number	1992	25586.0149972609	61072.6337143607	13778.779278021
2058	1	Deaths	1	Global	1	Male	1	<5 years	645	Down syndrome	2	Percent	1992	0.0020621353119114	0.00474228420708232	0.00117589213847033
2059	1	Deaths	1	Global	2	Female	1	<5 years	645	Down syndrome	2	Percent	1992	0.00269625379511553	0.00714359214853435	0.000971281147652352
2060	1	Deaths	1	Global	3	Both	1	<5 years	645	Down syndrome	2	Percent	1992	0.00235706052803115	0.00558881300032587	0.00127663199267
2061	1	Deaths	1	Global	1	Male	1	<5 years	645	Down syndrome	3	Rate	1992	3.73777184176051	8.53901386025488	2.11718135725011
2062	1	Deaths	1	Global	2	Female	1	<5 years	645	Down syndrome	3	Rate	1992	4.52345620375725	12.0912765455318	1.61323821944698
2063	1	Deaths	1	Global	3	Both	1	<5 years	645	Down syndrome	3	Rate	1992	4.11791600773875	9.82927493922186	2.21761207292874
2064	1	Deaths	1	Global	1	Male	6	5-9 years	645	Down syndrome	1	Number	1992	360.506779052013	824.69517047377	213.861450724249
2065	1	Deaths	1	Global	2	Female	6	5-9 years	645	Down syndrome	1	Number	1992	407.280049589701	1018.08231880242	179.339171465373
2066	1	Deaths	1	Global	3	Both	6	5-9 years	645	Down syndrome	1	Number	1992	767.786828641713	1692.26080739399	421.351470743144
2067	1	Deaths	1	Global	1	Male	6	5-9 years	645	Down syndrome	2	Percent	1992	0.000809082952025306	0.00187617044688036	0.000487295942402209
2068	1	Deaths	1	Global	2	Female	6	5-9 years	645	Down syndrome	2	Percent	1992	0.00115745783848836	0.00288879436652894	0.000512647258441091
2069	1	Deaths	1	Global	3	Both	6	5-9 years	645	Down syndrome	2	Percent	1992	0.000962859784866791	0.00209207392787147	0.00052866313099576
2070	1	Deaths	1	Global	1	Male	6	5-9 years	645	Down syndrome	3	Rate	1992	0.116451829341497	0.266395160455254	0.0690820772578924
2071	1	Deaths	1	Global	2	Female	6	5-9 years	645	Down syndrome	3	Rate	1992	0.139481753792187	0.348664039582676	0.0614185305291235
2072	1	Deaths	1	Global	3	Both	6	5-9 years	645	Down syndrome	3	Rate	1992	0.127630271567067	0.281306865855065	0.0700418405604426
2073	1	Deaths	1	Global	1	Male	7	10-14 years	645	Down syndrome	1	Number	1992	208.772432057922	388.370191116615	135.083371903908
2074	1	Deaths	1	Global	2	Female	7	10-14 years	645	Down syndrome	1	Number	1992	239.892243210608	520.957583680198	133.025326008777
2075	1	Deaths	1	Global	3	Both	7	10-14 years	645	Down syndrome	1	Number	1992	448.66467526853	832.313524981126	284.665840196195
2076	1	Deaths	1	Global	1	Male	7	10-14 years	645	Down syndrome	2	Percent	1992	0.000817772426002826	0.00153579169228887	0.000543936758257736
2077	1	Deaths	1	Global	2	Female	7	10-14 years	645	Down syndrome	2	Percent	1992	0.00120652060293708	0.00261927268702952	0.000669671930427672
2078	1	Deaths	1	Global	3	Both	7	10-14 years	645	Down syndrome	2	Percent	1992	0.000987988918945147	0.00182886979767046	0.000621371507015072
2079	1	Deaths	1	Global	1	Male	7	10-14 years	645	Down syndrome	3	Rate	1992	0.0740723836830005	0.137793603896174	0.0479275316871516
2080	1	Deaths	1	Global	2	Female	7	10-14 years	645	Down syndrome	3	Rate	1992	0.0895764699541153	0.194527095654897	0.049672048411754
2081	1	Deaths	1	Global	3	Both	7	10-14 years	645	Down syndrome	3	Rate	1992	0.0816263862961805	0.151424324344196	0.0517897777962445
2082	1	Deaths	1	Global	1	Male	8	15-19 years	645	Down syndrome	1	Number	1992	197.713746685378	308.157305112382	132.047547228318
2083	1	Deaths	1	Global	2	Female	8	15-19 years	645	Down syndrome	1	Number	1992	198.119595372162	397.44283452874	137.972128737789
2084	1	Deaths	1	Global	3	Both	8	15-19 years	645	Down syndrome	1	Number	1992	395.833342057541	655.437467481883	280.180598344372
2085	1	Deaths	1	Global	1	Male	8	15-19 years	645	Down syndrome	2	Percent	1992	0.00050571803747194	0.0007879952559183	0.000341250215298862
2086	1	Deaths	1	Global	2	Female	8	15-19 years	645	Down syndrome	2	Percent	1992	0.000700034687619977	0.00139548374504137	0.000492014236140557
2087	1	Deaths	1	Global	3	Both	8	15-19 years	645	Down syndrome	2	Percent	1992	0.000587265745636472	0.000961854319136381	0.000411753268998763
2088	1	Deaths	1	Global	1	Male	8	15-19 years	645	Down syndrome	3	Rate	1992	0.0753547831807212	0.117448216432065	0.050327377118446
2089	1	Deaths	1	Global	2	Female	8	15-19 years	645	Down syndrome	3	Rate	1992	0.0777188452795505	0.15590985892224	0.0541240481847317
2090	1	Deaths	1	Global	3	Both	8	15-19 years	645	Down syndrome	3	Rate	1992	0.0765197706656381	0.126704649074482	0.0541625801879925
2091	1	Deaths	1	Global	1	Male	9	20-24 years	645	Down syndrome	1	Number	1992	135.888051481409	183.547270259144	89.0304691702101
2092	1	Deaths	1	Global	2	Female	9	20-24 years	645	Down syndrome	1	Number	1992	180.735951666733	339.761155840912	124.113012950232
2093	1	Deaths	1	Global	3	Both	9	20-24 years	645	Down syndrome	1	Number	1992	316.624003148143	495.805302315709	236.15683925612
2094	1	Deaths	1	Global	1	Male	9	20-24 years	645	Down syndrome	2	Percent	1992	0.000282837473752894	0.000377949973473671	0.000186506024324087
2095	1	Deaths	1	Global	2	Female	9	20-24 years	645	Down syndrome	2	Percent	1992	0.000498698827932585	0.000954749831337386	0.00034028581512144
2096	1	Deaths	1	Global	3	Both	9	20-24 years	645	Down syndrome	2	Percent	1992	0.000375566193739972	0.000582819118220135	0.000279353436112013
2097	1	Deaths	1	Global	1	Male	9	20-24 years	645	Down syndrome	3	Rate	1992	0.0537486306518129	0.072599572433025	0.0352147650365118
2098	1	Deaths	1	Global	2	Female	9	20-24 years	645	Down syndrome	3	Rate	1992	0.0729285937892639	0.13709670428705	0.0500807250684654
2099	1	Deaths	1	Global	3	Both	9	20-24 years	645	Down syndrome	3	Rate	1992	0.0632429224124548	0.0990328463864603	0.0471702982520167
2100	1	Deaths	1	Global	1	Male	10	25-29 years	645	Down syndrome	1	Number	1992	101.158700923844	128.17994921561	71.3066635441736
2101	1	Deaths	1	Global	2	Female	10	25-29 years	645	Down syndrome	1	Number	1992	132.625508284305	223.578291401134	102.055173787053
2102	1	Deaths	1	Global	3	Both	10	25-29 years	645	Down syndrome	1	Number	1992	233.78420920815	325.586566770822	180.878719989964
2103	1	Deaths	1	Global	1	Male	10	25-29 years	645	Down syndrome	2	Percent	1992	0.000201576877661535	0.000254735133337474	0.000141546464180853
2104	1	Deaths	1	Global	2	Female	10	25-29 years	645	Down syndrome	2	Percent	1992	0.000354389164988974	0.000606912160269653	0.00026495927277962
2105	1	Deaths	1	Global	3	Both	10	25-29 years	645	Down syndrome	2	Percent	1992	0.000266795859188133	0.000368947431898755	0.000205091443900212
2106	1	Deaths	1	Global	1	Male	10	25-29 years	645	Down syndrome	3	Rate	1992	0.0430415879983243	0.0545387446991618	0.0303399708158966
2107	1	Deaths	1	Global	2	Female	10	25-29 years	645	Down syndrome	3	Rate	1992	0.0571922007150306	0.0964138398619843	0.0440093316794261
2108	1	Deaths	1	Global	3	Both	10	25-29 years	645	Down syndrome	3	Rate	1992	0.0500694484971176	0.0697307140268426	0.0387387060291083
2109	1	Deaths	1	Global	1	Male	11	30-34 years	645	Down syndrome	1	Number	1992	93.3512369213071	119.983596227134	70.2905726097296
2110	1	Deaths	1	Global	2	Female	11	30-34 years	645	Down syndrome	1	Number	1992	135.017831551051	223.693902130031	102.486328590709
2111	1	Deaths	1	Global	3	Both	11	30-34 years	645	Down syndrome	1	Number	1992	228.369068472358	327.660074944118	180.436064238762
2112	1	Deaths	1	Global	1	Male	11	30-34 years	645	Down syndrome	2	Percent	1992	0.000167514832281031	0.000212210420092965	0.000126271648985843
2113	1	Deaths	1	Global	2	Female	11	30-34 years	645	Down syndrome	2	Percent	1992	0.00036609432722784	0.00060267537753571	0.000275062495765558
2114	1	Deaths	1	Global	3	Both	11	30-34 years	645	Down syndrome	2	Percent	1992	0.00024656750792336	0.000354907299076754	0.000194907022550846
2115	1	Deaths	1	Global	1	Male	11	30-34 years	645	Down syndrome	3	Rate	1992	0.0462529045546298	0.0594484873199166	0.0348269959052469
2116	1	Deaths	1	Global	2	Female	11	30-34 years	645	Down syndrome	3	Rate	1992	0.0685066264786038	0.113499931251444	0.0520004843158251
2117	1	Deaths	1	Global	3	Both	11	30-34 years	645	Down syndrome	3	Rate	1992	0.0572475374593139	0.0821377979941071	0.0452316962871439
2118	1	Deaths	1	Global	1	Male	12	35-39 years	645	Down syndrome	1	Number	1992	129.439101590491	187.778231386865	86.8044066550657
2119	1	Deaths	1	Global	2	Female	12	35-39 years	645	Down syndrome	1	Number	1992	106.813641532851	158.023128385426	86.4910514905635
2120	1	Deaths	1	Global	3	Both	12	35-39 years	645	Down syndrome	1	Number	1992	236.252743123342	331.14048695895	182.988628707519
2121	1	Deaths	1	Global	1	Male	12	35-39 years	645	Down syndrome	2	Percent	1992	0.000189372802682476	0.00027298214412012	0.000127599506054365
2122	1	Deaths	1	Global	2	Female	12	35-39 years	645	Down syndrome	2	Percent	1992	0.000262606973410063	0.000389540331776241	0.000211946472281152
2123	1	Deaths	1	Global	3	Both	12	35-39 years	645	Down syndrome	2	Percent	1992	0.000216667325487716	0.000304583362303236	0.000167373409041287
2124	1	Deaths	1	Global	1	Male	12	35-39 years	645	Down syndrome	3	Rate	1992	0.0691145331408838	0.100264948047797	0.0463495649059498
2125	1	Deaths	1	Global	2	Female	12	35-39 years	645	Down syndrome	3	Rate	1992	0.0589763194685531	0.0872512384123969	0.0477553598086978
2126	1	Deaths	1	Global	3	Both	12	35-39 years	645	Down syndrome	3	Rate	1992	0.0641303153479651	0.0898873958981687	0.0496718823619257
2127	1	Deaths	1	Global	1	Male	13	40-44 years	645	Down syndrome	1	Number	1992	112.599061064271	160.815306311192	79.438242922023
2128	1	Deaths	1	Global	2	Female	13	40-44 years	645	Down syndrome	1	Number	1992	139.806297243152	218.823338661867	109.573033756997
2129	1	Deaths	1	Global	3	Both	13	40-44 years	645	Down syndrome	1	Number	1992	252.405358307423	346.694035343296	200.544854807249
2130	1	Deaths	1	Global	1	Male	13	40-44 years	645	Down syndrome	2	Percent	1992	0.000140055591117585	0.000198337770059721	9.87474981168175e-05
2131	1	Deaths	1	Global	2	Female	13	40-44 years	645	Down syndrome	2	Percent	1992	0.00030548607236268	0.000473163410210809	0.000237945907280263
2132	1	Deaths	1	Global	3	Both	13	40-44 years	645	Down syndrome	2	Percent	1992	0.000200028050543638	0.000277543847010815	0.000158542720570046
2133	1	Deaths	1	Global	1	Male	13	40-44 years	645	Down syndrome	3	Rate	1992	0.0710855707748788	0.101525250125691	0.0501506210273124
2134	1	Deaths	1	Global	2	Female	13	40-44 years	645	Down syndrome	3	Rate	1992	0.0917919421806462	0.143671777640259	0.0719418350783404
2135	1	Deaths	1	Global	3	Both	13	40-44 years	645	Down syndrome	3	Rate	1992	0.0812357790467735	0.111582258953787	0.0645446579396558
2136	1	Deaths	1	Global	1	Male	14	45-49 years	645	Down syndrome	1	Number	1992	164.888582983169	243.589275588483	108.437267673922
2137	1	Deaths	1	Global	2	Female	14	45-49 years	645	Down syndrome	1	Number	1992	239.973727344324	373.836881126545	162.351711435103
2138	1	Deaths	1	Global	3	Both	14	45-49 years	645	Down syndrome	1	Number	1992	404.862310327493	570.385104746214	282.146081748329
2139	1	Deaths	1	Global	1	Male	14	45-49 years	645	Down syndrome	2	Percent	1992	0.000190212942607149	0.000279676069645025	0.000125760766208143
2140	1	Deaths	1	Global	2	Female	14	45-49 years	645	Down syndrome	2	Percent	1992	0.000478241065807754	0.000741815307238639	0.000323084627900409
2141	1	Deaths	1	Global	3	Both	14	45-49 years	645	Down syndrome	2	Percent	1992	0.000295757028220878	0.000414736339464132	0.000203227419835274
2142	1	Deaths	1	Global	1	Male	14	45-49 years	645	Down syndrome	3	Rate	1992	0.13270835174939	0.19604954255975	0.0872742721227857
2143	1	Deaths	1	Global	2	Female	14	45-49 years	645	Down syndrome	3	Rate	1992	0.201079471186541	0.313246467431383	0.136038209861028
2144	1	Deaths	1	Global	3	Both	14	45-49 years	645	Down syndrome	3	Rate	1992	0.166205389891595	0.23415634477316	0.115827525376304
2145	1	Deaths	1	Global	1	Male	15	50-54 years	645	Down syndrome	1	Number	1992	205.40269711759	282.453510513156	142.956447442014
2146	1	Deaths	1	Global	2	Female	15	50-54 years	645	Down syndrome	1	Number	1992	242.408737111017	350.446017957821	192.969713575775
2147	1	Deaths	1	Global	3	Both	15	50-54 years	645	Down syndrome	1	Number	1992	447.811434228607	574.352285140755	352.753851006497
2148	1	Deaths	1	Global	1	Male	15	50-54 years	645	Down syndrome	2	Percent	1992	0.000170552658182277	0.000235973279568226	0.000118862259535731
2149	1	Deaths	1	Global	2	Female	15	50-54 years	645	Down syndrome	2	Percent	1992	0.000344496487002324	0.000499884147014142	0.000274806682265161
2150	1	Deaths	1	Global	3	Both	15	50-54 years	645	Down syndrome	2	Percent	1992	0.000234652971808573	0.000301990972776534	0.000182558241569325
2151	1	Deaths	1	Global	1	Male	15	50-54 years	645	Down syndrome	3	Rate	1992	0.187533957092701	0.257881835363304	0.130520137548962
2152	1	Deaths	1	Global	2	Female	15	50-54 years	645	Down syndrome	3	Rate	1992	0.227020783039233	0.328199925291182	0.180720117603541
2153	1	Deaths	1	Global	3	Both	15	50-54 years	645	Down syndrome	3	Rate	1992	0.207026358279865	0.265527078751875	0.163080572672005
2154	1	Deaths	1	Global	1	Male	16	55-59 years	645	Down syndrome	1	Number	1992	175.631852834864	220.072856850818	137.546064768228
2155	1	Deaths	1	Global	2	Female	16	55-59 years	645	Down syndrome	1	Number	1992	163.516	214.708987388687	140.711258055022
2156	1	Deaths	1	Global	3	Both	16	55-59 years	645	Down syndrome	1	Number	1992	339.147408761565	408.342691925157	300.177726892674
2157	1	Deaths	1	Global	1	Male	16	55-59 years	645	Down syndrome	2	Percent	1992	0.000114394224137652	0.00014673920971121	8.83464981305691e-05
2158	1	Deaths	1	Global	2	Female	16	55-59 years	645	Down syndrome	2	Percent	1992	0.000174745663990812	0.000229054595861469	0.000149868235168963
2159	1	Deaths	1	Global	3	Both	16	55-59 years	645	Down syndrome	2	Percent	1992	0.000137213595234765	0.000164992302134228	0.000120392032193515
2160	1	Deaths	1	Global	1	Male	16	55-59 years	645	Down syndrome	3	Rate	1992	0.183597792499434	0.230054457973772	0.143784589474067
2161	1	Deaths	1	Global	2	Female	16	55-59 years	645	Down syndrome	3	Rate	1992	0.171323244026578	0.224961105581791	0.14743006599234
2162	1	Deaths	1	Global	3	Both	16	55-59 years	645	Down syndrome	3	Rate	1992	0.177467534892937	0.213675732308047	0.157075654553683
2163	1	Deaths	1	Global	1	Male	17	60-64 years	645	Down syndrome	1	Number	1992	217.748965509599	391.989346324624	152.163177081004
2164	1	Deaths	1	Global	2	Female	17	60-64 years	645	Down syndrome	1	Number	1992	125.182234429554	170.327319005664	108.441276077567
2165	1	Deaths	1	Global	3	Both	17	60-64 years	645	Down syndrome	1	Number	1992	342.931199939153	510.852025251682	281.386640616333
2166	1	Deaths	1	Global	1	Male	17	60-64 years	645	Down syndrome	2	Percent	1992	0.000109017305586456	0.000194064896932938	7.70434491232583e-05
2167	1	Deaths	1	Global	2	Female	17	60-64 years	645	Down syndrome	2	Percent	1992	9.88122830142783e-05	0.000133920775555905	8.55408240911046e-05
2168	1	Deaths	1	Global	3	Both	17	60-64 years	645	Down syndrome	2	Percent	1992	0.00010503884317271	0.00015511375204616	8.69873200431185e-05
2169	1	Deaths	1	Global	1	Male	17	60-64 years	645	Down syndrome	3	Rate	1992	0.266153176292022	0.479126086099971	0.185988084030687
2170	1	Deaths	1	Global	2	Female	17	60-64 years	645	Down syndrome	3	Rate	1992	0.148171634832125	0.201607499887251	0.128356241865431
2171	1	Deaths	1	Global	3	Both	17	60-64 years	645	Down syndrome	3	Rate	1992	0.206214848022971	0.307190692384344	0.169206252859719
2172	1	Deaths	1	Global	1	Male	18	65-69 years	645	Down syndrome	1	Number	1992	83.9282482444264	112.556758079284	63.2437002934118
2173	1	Deaths	1	Global	2	Female	18	65-69 years	645	Down syndrome	1	Number	1992	102.91017722935	140.623718038824	78.1493806840603
2174	1	Deaths	1	Global	3	Both	18	65-69 years	645	Down syndrome	1	Number	1992	186.838425473776	231.790020743152	150.048728031878
2175	1	Deaths	1	Global	1	Male	18	65-69 years	645	Down syndrome	2	Percent	1992	3.82246390390327e-05	5.14592522559006e-05	2.82851505409384e-05
2176	1	Deaths	1	Global	2	Female	18	65-69 years	645	Down syndrome	2	Percent	1992	6.51137196264232e-05	8.8611321195297e-05	4.97047871010056e-05
2729	1	Deaths	44635	High SDI	1	Male	1	<5 years	645	Down syndrome	1	Number	1990	453.461885174634	691.86464154714	352.344699435476
2730	1	Deaths	44635	High SDI	2	Female	1	<5 years	645	Down syndrome	1	Number	1990	405.182494720531	548.349960408426	310.350091779025
2731	1	Deaths	44635	High SDI	3	Both	1	<5 years	645	Down syndrome	1	Number	1990	858.644379895165	1200.72119517739	699.41125496773
2732	1	Deaths	44635	High SDI	1	Male	1	<5 years	645	Down syndrome	2	Percent	1990	0.00539871000496083	0.00825191155565337	0.00429172739003785
2733	1	Deaths	44635	High SDI	2	Female	1	<5 years	645	Down syndrome	2	Percent	1990	0.00636026937370822	0.00861629486012668	0.00494044814192744
2734	1	Deaths	44635	High SDI	3	Both	1	<5 years	645	Down syndrome	2	Percent	1990	0.00581358951975097	0.00804302609703825	0.00480167618321694
2735	1	Deaths	44635	High SDI	1	Male	1	<5 years	645	Down syndrome	3	Rate	1990	1.43140951353291	2.18395781953365	1.11222039007888
2736	1	Deaths	44635	High SDI	2	Female	1	<5 years	645	Down syndrome	3	Rate	1990	1.34913941639246	1.82584528009908	1.03337520044861
2737	1	Deaths	44635	High SDI	3	Both	1	<5 years	645	Down syndrome	3	Rate	1990	1.39137211805365	1.94568325565684	1.1333461698472
2738	1	Deaths	44635	High SDI	1	Male	6	5-9 years	645	Down syndrome	1	Number	1990	22.0185047841868	33.3487309976277	16.5012701707826
2739	1	Deaths	44635	High SDI	2	Female	6	5-9 years	645	Down syndrome	1	Number	1990	18.6832330848396	24.8801013176937	14.7945679690955
2740	1	Deaths	44635	High SDI	3	Both	6	5-9 years	645	Down syndrome	1	Number	1990	40.7017378690265	54.1394083041461	32.3724733923202
2741	1	Deaths	44635	High SDI	1	Male	6	5-9 years	645	Down syndrome	2	Percent	1990	0.00217213903975549	0.00326634652568198	0.00162878492418586
2742	1	Deaths	44635	High SDI	2	Female	6	5-9 years	645	Down syndrome	2	Percent	1990	0.0027235052463521	0.00357621081291949	0.00215321549269265
2743	1	Deaths	44635	High SDI	3	Both	6	5-9 years	645	Down syndrome	2	Percent	1990	0.00239471347640344	0.00315508382773173	0.00190588684219372
2744	1	Deaths	44635	High SDI	1	Male	6	5-9 years	645	Down syndrome	3	Rate	1990	0.0685901769929819	0.103885135890852	0.0514033560732897
2745	1	Deaths	44635	High SDI	2	Female	6	5-9 years	645	Down syndrome	3	Rate	1990	0.0611924757850142	0.0814888403146386	0.0484560802773069
2746	1	Deaths	44635	High SDI	3	Both	6	5-9 years	645	Down syndrome	3	Rate	1990	0.0649840216934562	0.0864384831681798	0.0516855943588162
2747	1	Deaths	44635	High SDI	1	Male	7	10-14 years	645	Down syndrome	1	Number	1990	15.097691335364	20.0744962812054	11.7063613849591
2748	1	Deaths	44635	High SDI	2	Female	7	10-14 years	645	Down syndrome	1	Number	1990	16.2923166137398	20.6753313867874	13.3410083158305
2749	1	Deaths	44635	High SDI	3	Both	7	10-14 years	645	Down syndrome	1	Number	1990	31.3900079491038	38.1523279691565	25.9955409198646
2750	1	Deaths	44635	High SDI	1	Male	7	10-14 years	645	Down syndrome	2	Percent	1990	0.00157837003203747	0.00209789824760568	0.00122233120655105
2751	1	Deaths	44635	High SDI	2	Female	7	10-14 years	645	Down syndrome	2	Percent	1990	0.00271691004224011	0.00341951210304124	0.00224755581505794
2752	1	Deaths	44635	High SDI	3	Both	7	10-14 years	645	Down syndrome	2	Percent	1990	0.00201707810264447	0.00243826110125157	0.00168121108234815
2753	1	Deaths	44635	High SDI	1	Male	7	10-14 years	645	Down syndrome	3	Rate	1990	0.0478783630664133	0.0636609929278133	0.0371236507705568
2754	1	Deaths	44635	High SDI	2	Female	7	10-14 years	645	Down syndrome	3	Rate	1990	0.0544368606049629	0.0690816511455955	0.0445757731841556
2755	1	Deaths	44635	High SDI	3	Both	7	10-14 years	645	Down syndrome	3	Rate	1990	0.051072000214603	0.0620743933989351	0.0422951237728487
2756	1	Deaths	44635	High SDI	1	Male	8	15-19 years	645	Down syndrome	1	Number	1990	20.2801087975118	25.8321698242037	16.9151435504836
2757	1	Deaths	44635	High SDI	2	Female	8	15-19 years	645	Down syndrome	1	Number	1990	19.5926453677333	24.2630108177369	16.3815645853248
2758	1	Deaths	44635	High SDI	3	Both	8	15-19 years	645	Down syndrome	1	Number	1990	39.8727541652452	46.6429163701844	34.3009423833377
2759	1	Deaths	44635	High SDI	1	Male	8	15-19 years	645	Down syndrome	2	Percent	1990	0.000613532058866474	0.000779134234025545	0.000512557527948259
2760	1	Deaths	44635	High SDI	2	Female	8	15-19 years	645	Down syndrome	2	Percent	1990	0.00157531806714939	0.00192695755373581	0.00133411228623927
2761	1	Deaths	44635	High SDI	3	Both	8	15-19 years	645	Down syndrome	2	Percent	1990	0.000876472702306845	0.00101819793223585	0.000758209968954428
2762	1	Deaths	44635	High SDI	1	Male	8	15-19 years	645	Down syndrome	3	Rate	1990	0.0602800734343464	0.0767828767349884	0.050278137339222
2763	1	Deaths	44635	High SDI	2	Female	8	15-19 years	645	Down syndrome	3	Rate	1990	0.0614787380533995	0.0761336337413131	0.0514028554666043
2764	1	Deaths	44635	High SDI	3	Both	8	15-19 years	645	Down syndrome	3	Rate	1990	0.0608631749746424	0.0711973887883723	0.0523581654134119
2765	1	Deaths	44635	High SDI	1	Male	9	20-24 years	645	Down syndrome	1	Number	1990	23.0849972573709	28.3901858837095	18.9388086794791
2766	1	Deaths	44635	High SDI	2	Female	9	20-24 years	645	Down syndrome	1	Number	1990	22.5085637862553	27.1018887531179	19.2378908791026
2767	1	Deaths	44635	High SDI	3	Both	9	20-24 years	645	Down syndrome	1	Number	1990	45.5935610436263	53.2269852955989	39.7408801245365
2768	1	Deaths	44635	High SDI	1	Male	9	20-24 years	645	Down syndrome	2	Percent	1990	0.000502426865554282	0.00061483752220866	0.000412009669427207
2769	1	Deaths	44635	High SDI	2	Female	9	20-24 years	645	Down syndrome	2	Percent	1990	0.00145233720183666	0.00174712874549543	0.00124551370063961
2770	1	Deaths	44635	High SDI	3	Both	9	20-24 years	645	Down syndrome	2	Percent	1990	0.000742016506738271	0.000865262147693654	0.000650681383637221
2771	1	Deaths	44635	High SDI	1	Male	9	20-24 years	645	Down syndrome	3	Rate	1990	0.0653876483707226	0.0804144558063882	0.0536436781294729
2772	1	Deaths	44635	High SDI	2	Female	9	20-24 years	645	Down syndrome	3	Rate	1990	0.0670332700125788	0.0807127564375297	0.0572928040197252
2773	1	Deaths	44635	High SDI	3	Both	9	20-24 years	645	Down syndrome	3	Rate	1990	0.0661898345046073	0.0772715547382618	0.0576932842774347
2774	1	Deaths	44635	High SDI	1	Male	10	25-29 years	645	Down syndrome	1	Number	1990	25.0846407576896	30.2302917816849	20.4679026634498
2775	1	Deaths	44635	High SDI	2	Female	10	25-29 years	645	Down syndrome	1	Number	1990	22.8794708100905	26.7395096147803	19.8607289378429
2776	1	Deaths	44635	High SDI	3	Both	10	25-29 years	645	Down syndrome	1	Number	1990	47.9641115677801	55.1744355328652	41.7103489582994
2777	1	Deaths	44635	High SDI	1	Male	10	25-29 years	645	Down syndrome	2	Percent	1990	0.000482335049925796	0.00058096177365942	0.000395242412649217
2778	1	Deaths	44635	High SDI	2	Female	10	25-29 years	645	Down syndrome	2	Percent	1990	0.00118236078272432	0.0013635824762575	0.00102863315611609
2779	1	Deaths	44635	High SDI	3	Both	10	25-29 years	645	Down syndrome	2	Percent	1990	0.00067215879824616	0.000769657905386727	0.000588221975900038
2780	1	Deaths	44635	High SDI	1	Male	10	25-29 years	645	Down syndrome	3	Rate	1990	0.0677101249683326	0.0815996072712173	0.055248319502324
2781	1	Deaths	44635	High SDI	2	Female	10	25-29 years	645	Down syndrome	3	Rate	1990	0.0638270001066038	0.0745953740451205	0.0554055973826919
2782	1	Deaths	44635	High SDI	3	Both	10	25-29 years	645	Down syndrome	3	Rate	1990	0.0658005529741677	0.0756921842067202	0.0572212001117364
2783	1	Deaths	44635	High SDI	1	Male	11	30-34 years	645	Down syndrome	1	Number	1990	21.9536363894668	27.1536059226395	18.5369376705919
2784	1	Deaths	44635	High SDI	2	Female	11	30-34 years	645	Down syndrome	1	Number	1990	23.693250548968	26.7554859162512	21.2808594062058
2785	1	Deaths	44635	High SDI	3	Both	11	30-34 years	645	Down syndrome	1	Number	1990	45.6468869384348	51.7726	41.4380628577497
2786	1	Deaths	44635	High SDI	1	Male	11	30-34 years	645	Down syndrome	2	Percent	1990	0.000349139118209248	0.000431451793755517	0.00029395970752181
2787	1	Deaths	44635	High SDI	2	Female	11	30-34 years	645	Down syndrome	2	Percent	1990	0.000921381981294437	0.00104274910301257	0.000825078058921488
2788	1	Deaths	44635	High SDI	3	Both	11	30-34 years	645	Down syndrome	2	Percent	1990	0.000515235450381634	0.000583934517315025	0.000468383521012332
2789	1	Deaths	44635	High SDI	1	Male	11	30-34 years	645	Down syndrome	3	Rate	1990	0.060068168708719	0.0742960005657082	0.0507196110742894
2790	1	Deaths	44635	High SDI	2	Female	11	30-34 years	645	Down syndrome	3	Rate	1990	0.0667705322474159	0.0754002930697135	0.0599721134209961
2791	1	Deaths	44635	High SDI	3	Both	11	30-34 years	645	Down syndrome	3	Rate	1990	0.0633698833247286	0.0718739294290473	0.057526928660875
2792	1	Deaths	44635	High SDI	1	Male	12	35-39 years	645	Down syndrome	1	Number	1990	23.5576872426992	29.5106236163441	19.9876709335482
2793	1	Deaths	44635	High SDI	2	Female	12	35-39 years	645	Down syndrome	1	Number	1990	21.9223953675648	24.6719343179586	19.4952168776678
2794	1	Deaths	44635	High SDI	3	Both	12	35-39 years	645	Down syndrome	1	Number	1990	45.480082610264	51.6974276239896	40.5033793091373
2795	1	Deaths	44635	High SDI	1	Male	12	35-39 years	645	Down syndrome	2	Percent	1990	0.000307332999089762	0.000384271305114745	0.000261440615744992
2796	1	Deaths	44635	High SDI	2	Female	12	35-39 years	645	Down syndrome	2	Percent	1990	0.000642285695994336	0.000722422491139412	0.00057127169812971
2797	1	Deaths	44635	High SDI	3	Both	12	35-39 years	645	Down syndrome	2	Percent	1990	0.000410530832143783	0.000467576599424003	0.000366688008328899
2798	1	Deaths	44635	High SDI	1	Male	12	35-39 years	645	Down syndrome	3	Rate	1990	0.0688730746146992	0.0862770339598876	0.0584358021820221
2799	1	Deaths	44635	High SDI	2	Female	12	35-39 years	645	Down syndrome	3	Rate	1990	0.0655590188566083	0.0737815270667535	0.0583005310080157
2800	1	Deaths	44635	High SDI	3	Both	12	35-39 years	645	Down syndrome	3	Rate	1990	0.0672347943207961	0.0764261125688622	0.0598775600405891
2801	1	Deaths	44635	High SDI	1	Male	13	40-44 years	645	Down syndrome	1	Number	1990	24.8622751351327	30.990560706345	21.145012974801
2802	1	Deaths	44635	High SDI	2	Female	13	40-44 years	645	Down syndrome	1	Number	1990	25.6685597751472	28.8074203095302	22.9473874646936
2803	1	Deaths	44635	High SDI	3	Both	13	40-44 years	645	Down syndrome	1	Number	1990	50.5308	57.1040461896629	45.5573815569328
2804	1	Deaths	44635	High SDI	1	Male	13	40-44 years	645	Down syndrome	2	Percent	1990	0.000257309482930324	0.000319536995011318	0.000218656235557069
2805	1	Deaths	44635	High SDI	2	Female	13	40-44 years	645	Down syndrome	2	Percent	1990	0.000552653476325478	0.000618848620583242	0.000495660084292416
2806	1	Deaths	44635	High SDI	3	Both	13	40-44 years	645	Down syndrome	2	Percent	1990	0.000353190024722777	0.000399271885349573	0.000318840425363947
2807	1	Deaths	44635	High SDI	1	Male	13	40-44 years	645	Down syndrome	3	Rate	1990	0.0778689272673414	0.0970627870739964	0.0662264200863523
2808	1	Deaths	44635	High SDI	2	Female	13	40-44 years	645	Down syndrome	3	Rate	1990	0.0822102759060421	0.092263297689214	0.0734950099000826
2809	1	Deaths	44635	High SDI	3	Both	13	40-44 years	645	Down syndrome	3	Rate	1990	0.080015358307707	0.0904240099099603	0.072139916455196
2810	1	Deaths	44635	High SDI	1	Male	14	45-49 years	645	Down syndrome	1	Number	1990	35.4535932513163	43.0097878945876	30.2983611778578
2811	1	Deaths	44635	High SDI	2	Female	14	45-49 years	645	Down syndrome	1	Number	1990	35.4396454043565	39.8683254104545	32.2626852029708
2812	1	Deaths	44635	High SDI	3	Both	14	45-49 years	645	Down syndrome	1	Number	1990	70.8932386556727	79.8145960239177	64.0559102831239
2813	1	Deaths	44635	High SDI	1	Male	14	45-49 years	645	Down syndrome	2	Percent	1990	0.00029817025181611	0.000361619694629434	0.000255932879881653
2814	1	Deaths	44635	High SDI	2	Female	14	45-49 years	645	Down syndrome	2	Percent	1990	0.000590164974803616	0.000665365900672426	0.000537266290425693
2815	1	Deaths	44635	High SDI	3	Both	14	45-49 years	645	Down syndrome	2	Percent	1990	0.000396152504150171	0.000446852728860913	0.000358438388712376
2816	1	Deaths	44635	High SDI	1	Male	14	45-49 years	645	Down syndrome	3	Rate	1990	0.13919308043768	0.168859185120724	0.118953308756733
2817	1	Deaths	44635	High SDI	2	Female	14	45-49 years	645	Down syndrome	3	Rate	1990	0.140262567794543	0.157790339940912	0.127688836016385
2818	1	Deaths	44635	High SDI	3	Both	14	45-49 years	645	Down syndrome	3	Rate	1990	0.139725672425589	0.157309051050474	0.126249770878912
2819	1	Deaths	44635	High SDI	1	Male	15	50-54 years	645	Down syndrome	1	Number	1990	51.7706393751679	61.8870842828934	45.209402242193
2820	1	Deaths	44635	High SDI	2	Female	15	50-54 years	645	Down syndrome	1	Number	1990	49.9100715292725	55.6781327428932	45.0085560543867
2821	1	Deaths	44635	High SDI	3	Both	15	50-54 years	645	Down syndrome	1	Number	1990	101.68071090444	113.361424773314	92.7282864830939
2822	1	Deaths	44635	High SDI	1	Male	15	50-54 years	645	Down syndrome	2	Percent	1990	0.000305400244435447	0.000363898348508646	0.000267890349271133
2823	1	Deaths	44635	High SDI	2	Female	15	50-54 years	645	Down syndrome	2	Percent	1990	0.000578071011946065	0.000645462994702392	0.00052279080875342
2824	1	Deaths	44635	High SDI	3	Both	15	50-54 years	645	Down syndrome	2	Percent	1990	0.000397411924865715	0.000442338838867321	0.000362404765945764
2825	1	Deaths	44635	High SDI	1	Male	15	50-54 years	645	Down syndrome	3	Rate	1990	0.224596808388343	0.268485028930612	0.196132162462952
2826	1	Deaths	44635	High SDI	2	Female	15	50-54 years	645	Down syndrome	3	Rate	1990	0.213667600861337	0.238360969621845	0.192683959283318
2827	1	Deaths	44635	High SDI	3	Both	15	50-54 years	645	Down syndrome	3	Rate	1990	0.219095906727492	0.244264855425444	0.199805723480764
2828	1	Deaths	44635	High SDI	1	Male	16	55-59 years	645	Down syndrome	1	Number	1990	67.6988779810282	85.0407719325834	61.2216576904794
2829	1	Deaths	44635	High SDI	2	Female	16	55-59 years	645	Down syndrome	1	Number	1990	66.4239404411355	72.9505306409392	61.1581634706486
2830	1	Deaths	44635	High SDI	3	Both	16	55-59 years	645	Down syndrome	1	Number	1990	134.122818422164	151.897518698755	125.171713258328
2831	1	Deaths	44635	High SDI	1	Male	16	55-59 years	645	Down syndrome	2	Percent	1990	0.000275382423440634	0.000346730130279207	0.000247755127836514
2832	1	Deaths	44635	High SDI	2	Female	16	55-59 years	645	Down syndrome	2	Percent	1990	0.000525324881055713	0.000574662380827017	0.000482998267125332
2833	1	Deaths	44635	High SDI	3	Both	16	55-59 years	645	Down syndrome	2	Percent	1990	0.000360269277780229	0.000405871207278603	0.000335211445034606
2834	1	Deaths	44635	High SDI	1	Male	16	55-59 years	645	Down syndrome	3	Rate	1990	0.32541717506493	0.408776756616225	0.294282261280771
2835	1	Deaths	44635	High SDI	2	Female	16	55-59 years	645	Down syndrome	3	Rate	1990	0.305396956035691	0.335404220992802	0.281186524566715
2836	1	Deaths	44635	High SDI	3	Both	16	55-59 years	645	Down syndrome	3	Rate	1990	0.315184459987596	0.356954453893369	0.29414964070371
2837	1	Deaths	44635	High SDI	1	Male	17	60-64 years	645	Down syndrome	1	Number	1990	65.0492288501283	82.578834626858	57.9704753213808
2838	1	Deaths	44635	High SDI	2	Female	17	60-64 years	645	Down syndrome	1	Number	1990	60.2398562783805	67.4573427332642	55.1738452466369
2839	1	Deaths	44635	High SDI	3	Both	17	60-64 years	645	Down syndrome	1	Number	1990	125.289085128509	143.108685663773	115.961072436753
2840	1	Deaths	44635	High SDI	1	Male	17	60-64 years	645	Down syndrome	2	Percent	1990	0.00018806505592797	0.000237542423984564	0.000167717354280787
2841	1	Deaths	44635	High SDI	2	Female	17	60-64 years	645	Down syndrome	2	Percent	1990	0.000310040158301125	0.000345831603402035	0.000283666869504869
2842	1	Deaths	44635	High SDI	3	Both	17	60-64 years	645	Down syndrome	2	Percent	1990	0.000231937374584925	0.000264938485050129	0.000214947089315081
2843	1	Deaths	44635	High SDI	1	Male	17	60-64 years	645	Down syndrome	3	Rate	1990	0.344321570129319	0.437110085711847	0.306851986359273
2844	1	Deaths	44635	High SDI	2	Female	17	60-64 years	645	Down syndrome	3	Rate	1990	0.286646174544673	0.320989963025173	0.262539996805143
2845	1	Deaths	44635	High SDI	3	Both	17	60-64 years	645	Down syndrome	3	Rate	1990	0.313949466683181	0.35860183267991	0.290575326734861
2846	1	Deaths	44635	High SDI	1	Male	18	65-69 years	645	Down syndrome	1	Number	1990	37.9576161146781	50.0324946049251	33.7135762775304
2847	1	Deaths	44635	High SDI	2	Female	18	65-69 years	645	Down syndrome	1	Number	1990	40.5654984886052	45.9362950029996	36.6320830516854
2848	1	Deaths	44635	High SDI	3	Both	18	65-69 years	645	Down syndrome	1	Number	1990	78.5231146032832	90.8400857957217	72.1265
2849	1	Deaths	44635	High SDI	1	Male	18	65-69 years	645	Down syndrome	2	Percent	1990	8.7135186988577e-05	0.000114795946770959	7.72914844872347e-05
2850	1	Deaths	44635	High SDI	2	Female	18	65-69 years	645	Down syndrome	2	Percent	1990	0.000139835329829388	0.000158400575003085	0.000126169063563164
2851	1	Deaths	44635	High SDI	3	Both	18	65-69 years	645	Down syndrome	2	Percent	1990	0.000108201568273253	0.000125101246412671	9.94633973058964e-05
2852	1	Deaths	44635	High SDI	1	Male	18	65-69 years	645	Down syndrome	3	Rate	1990	0.246837322357534	0.325359921493379	0.21923844928249
2853	1	Deaths	44635	High SDI	2	Female	18	65-69 years	645	Down syndrome	3	Rate	1990	0.207308399440346	0.234755645760557	0.187206833110751
2854	1	Deaths	44635	High SDI	3	Both	18	65-69 years	645	Down syndrome	3	Rate	1990	0.224702998976025	0.259949440475768	0.206398451754296
2855	1	Deaths	44635	High SDI	1	Male	22	All ages	645	Down syndrome	1	Number	1990	887.331382446374	1176.93770500424	764.005926313682
2856	1	Deaths	44635	High SDI	2	Female	22	All ages	645	Down syndrome	1	Number	1990	829.00194221662	1009.07569250787	716.470101635571
2857	1	Deaths	44635	High SDI	3	Both	22	All ages	645	Down syndrome	1	Number	1990	1716.33332466299	2118.74889667009	1520.7089131008
2858	1	Deaths	44635	High SDI	1	Male	22	All ages	645	Down syndrome	2	Percent	1990	0.000231531678898808	0.000307128543897901	0.00019972684993871
2859	1	Deaths	44635	High SDI	2	Female	22	All ages	645	Down syndrome	2	Percent	1990	0.000231704282741393	0.000282469961196611	0.000200895176593868
2860	1	Deaths	44635	High SDI	3	Both	22	All ages	645	Down syndrome	2	Percent	1990	0.00023161469801006	0.000286110055965146	0.000205192923700092
2861	1	Deaths	44635	High SDI	1	Male	22	All ages	645	Down syndrome	3	Rate	1990	0.204738124090827	0.271560346744405	0.176282664224593
2862	1	Deaths	44635	High SDI	2	Female	22	All ages	645	Down syndrome	3	Rate	1990	0.185818441361773	0.226181463334701	0.160594747477015
2863	1	Deaths	44635	High SDI	3	Both	22	All ages	645	Down syndrome	3	Rate	1990	0.195141287171862	0.240894575050769	0.172899453999987
2864	1	Deaths	44635	High SDI	1	Male	27	Age-standardized	645	Down syndrome	3	Rate	1990	0.238262122311146	0.325081133123045	0.201775148353446
2865	1	Deaths	44635	High SDI	2	Female	27	Age-standardized	645	Down syndrome	3	Rate	1990	0.225817159976825	0.280156715488682	0.190805993919751
2866	1	Deaths	44635	High SDI	3	Both	27	Age-standardized	645	Down syndrome	3	Rate	1990	0.232010787341259	0.292740110212737	0.201855433095146
3005	1	Deaths	6	People's Republic of China	1	Male	1	<5 years	645	Down syndrome	1	Number	1990	3975.95300471186	6426.37686509237	2358.15403391546
3006	1	Deaths	6	People's Republic of China	2	Female	1	<5 years	645	Down syndrome	1	Number	1990	2810.75212996551	5796.43522287659	1026.95062982731
3007	1	Deaths	6	People's Republic of China	3	Both	1	<5 years	645	Down syndrome	1	Number	1990	6786.70513467738	10977.0864822253	4328.40930915935
3008	1	Deaths	6	People's Republic of China	1	Male	1	<5 years	645	Down syndrome	2	Percent	1990	0.00574687217861357	0.00898544970986389	0.00334815452657216
3009	1	Deaths	6	People's Republic of China	2	Female	1	<5 years	645	Down syndrome	2	Percent	1990	0.00515179090114994	0.010528048191983	0.00188245383205923
3010	1	Deaths	6	People's Republic of China	3	Both	1	<5 years	645	Down syndrome	2	Percent	1990	0.00548489919843729	0.00914401128162019	0.00352086633463911
3011	1	Deaths	6	People's Republic of China	1	Male	1	<5 years	645	Down syndrome	3	Rate	1990	6.70901250259785	10.8438511932147	3.97914283137683
3012	1	Deaths	6	People's Republic of China	2	Female	1	<5 years	645	Down syndrome	3	Rate	1990	5.34941594866566	11.0317600389202	1.95448969659159
3013	1	Deaths	6	People's Republic of China	3	Both	1	<5 years	645	Down syndrome	3	Rate	1990	6.07007109717218	9.81797412214858	3.87135608854004
3014	1	Deaths	6	People's Republic of China	1	Male	6	5-9 years	645	Down syndrome	1	Number	1990	44.5503389120405	74.4120112849612	23.1304239671906
3015	1	Deaths	6	People's Republic of China	2	Female	6	5-9 years	645	Down syndrome	1	Number	1990	13.9875711245381	25.3255106268364	6.84318297482461
3016	1	Deaths	6	People's Republic of China	3	Both	6	5-9 years	645	Down syndrome	1	Number	1990	58.5379100365786	89.3465751611473	38.0040832935905
3017	1	Deaths	6	People's Republic of China	1	Male	6	5-9 years	645	Down syndrome	2	Percent	1990	0.00065153875759357	0.00110905926716009	0.000334575391269909
3018	1	Deaths	6	People's Republic of China	2	Female	6	5-9 years	645	Down syndrome	2	Percent	1990	0.000371886117497332	0.000675641624983576	0.000184763430158895
3019	1	Deaths	6	People's Republic of China	3	Both	6	5-9 years	645	Down syndrome	2	Percent	1990	0.000552333480634322	0.000849739964432821	0.000350162330567707
3020	1	Deaths	6	People's Republic of China	1	Male	6	5-9 years	645	Down syndrome	3	Rate	1990	0.0821365454929414	0.137191897960548	0.0426450879353177
3021	1	Deaths	6	People's Republic of China	2	Female	6	5-9 years	645	Down syndrome	3	Rate	1990	0.0279535754317334	0.0506119729688104	0.0136758147484473
3022	1	Deaths	6	People's Republic of China	3	Both	6	5-9 years	645	Down syndrome	3	Rate	1990	0.0561364279230534	0.0856811863213314	0.0364449889184506
3023	1	Deaths	6	People's Republic of China	1	Male	7	10-14 years	645	Down syndrome	1	Number	1990	12.6788201404414	27.7116403858378	5.79725906250285
3024	1	Deaths	6	People's Republic of China	2	Female	7	10-14 years	645	Down syndrome	1	Number	1990	4.32486797111582	8.71667449542506	2.3287749529326
3025	1	Deaths	6	People's Republic of China	3	Both	7	10-14 years	645	Down syndrome	1	Number	1990	17.0036881115572	32.2417460806688	9.97335525592051
3026	1	Deaths	6	People's Republic of China	1	Male	7	10-14 years	645	Down syndrome	2	Percent	1990	0.000313264704814955	0.000670654338890512	0.000147545025927384
3027	1	Deaths	6	People's Republic of China	2	Female	7	10-14 years	645	Down syndrome	2	Percent	1990	0.000183464816114838	0.000354403947264082	9.91746430169638e-05
3028	1	Deaths	6	People's Republic of China	3	Both	7	10-14 years	645	Down syndrome	2	Percent	1990	0.000265426097933407	0.000491951699759443	0.000158769188952198
3029	1	Deaths	6	People's Republic of China	1	Male	7	10-14 years	645	Down syndrome	3	Rate	1990	0.0240132428097944	0.0524848796553448	0.0109798063192902
3030	1	Deaths	6	People's Republic of China	2	Female	7	10-14 years	645	Down syndrome	3	Rate	1990	0.00873831906838238	0.0176118862968673	0.004705248510033
3031	1	Deaths	6	People's Republic of China	3	Both	7	10-14 years	645	Down syndrome	3	Rate	1990	0.0166226280723796	0.0315191945410236	0.00974984803092207
3032	1	Deaths	6	People's Republic of China	1	Male	8	15-19 years	645	Down syndrome	1	Number	1990	15.0843914982378	33.7186824824761	7.23146188244515
3033	1	Deaths	6	People's Republic of China	2	Female	8	15-19 years	645	Down syndrome	1	Number	1990	7.03941442435311	12.5574504952164	3.47362666429018
3034	1	Deaths	6	People's Republic of China	3	Both	8	15-19 years	645	Down syndrome	1	Number	1990	22.1238059225909	41.3408184156439	12.7693978810863
3035	1	Deaths	6	People's Republic of China	1	Male	8	15-19 years	645	Down syndrome	2	Percent	1990	0.000204074212671157	0.000436402085097167	9.82133088605898e-05
3036	1	Deaths	6	People's Republic of China	2	Female	8	15-19 years	645	Down syndrome	2	Percent	1990	0.000177530449945708	0.000311591124053621	8.84726370172446e-05
3037	1	Deaths	6	People's Republic of China	3	Both	8	15-19 years	645	Down syndrome	2	Percent	1990	0.000194835691209668	0.000352367614463304	0.000117724601024043
3038	1	Deaths	6	People's Republic of China	1	Male	8	15-19 years	645	Down syndrome	3	Rate	1990	0.0231955409522112	0.0518498263896327	0.0111199494032097
3039	1	Deaths	6	People's Republic of China	2	Female	8	15-19 years	645	Down syndrome	3	Rate	1990	0.01142135812582	0.0203742997083598	0.00563591397474817
3040	1	Deaths	6	People's Republic of China	3	Both	8	15-19 years	645	Down syndrome	3	Rate	1990	0.0174663640999647	0.032637864803399	0.010081219908941
3041	1	Deaths	6	People's Republic of China	1	Male	9	20-24 years	645	Down syndrome	1	Number	1990	8.48070502336778	24.2359796071198	3.30983006768976
3042	1	Deaths	6	People's Republic of China	2	Female	9	20-24 years	645	Down syndrome	1	Number	1990	4.41291752850383	8.05614318619711	2.20531004326831
3043	1	Deaths	6	People's Republic of China	3	Both	9	20-24 years	645	Down syndrome	1	Number	1990	12.8936225518716	28.9972871556935	6.8004738199913
3044	1	Deaths	6	People's Republic of China	1	Male	9	20-24 years	645	Down syndrome	2	Percent	1990	9.96551674307256e-05	0.000275152405262508	4.03452988126959e-05
3045	1	Deaths	6	People's Republic of China	2	Female	9	20-24 years	645	Down syndrome	2	Percent	1990	8.74487444747396e-05	0.000154920504490047	4.57371098035364e-05
3046	1	Deaths	6	People's Republic of China	3	Both	9	20-24 years	645	Down syndrome	2	Percent	1990	9.50851995129304e-05	0.000223087183988633	5.26642573951667e-05
3047	1	Deaths	6	People's Republic of China	1	Male	9	20-24 years	645	Down syndrome	3	Rate	1990	0.012561406239015	0.0358977213105119	0.00490243676059934
3048	1	Deaths	6	People's Republic of China	2	Female	9	20-24 years	645	Down syndrome	3	Rate	1990	0.00684311938768686	0.0124926761652258	0.00341977837008582
3049	1	Deaths	6	People's Republic of China	3	Both	9	20-24 years	645	Down syndrome	3	Rate	1990	0.00976782878180219	0.0219674908997899	0.00515183872038825
3050	1	Deaths	6	People's Republic of China	1	Male	10	25-29 years	645	Down syndrome	1	Number	1990	5.97151199802156	17.9595823367499	2.09658164953281
3051	1	Deaths	6	People's Republic of China	2	Female	10	25-29 years	645	Down syndrome	1	Number	1990	3.10927540416075	6.02029958024662	1.42572584817949
3052	1	Deaths	6	People's Republic of China	3	Both	10	25-29 years	645	Down syndrome	1	Number	1990	9.08078740218232	21.124071516929	4.68361050812065
3053	1	Deaths	6	People's Republic of China	1	Male	10	25-29 years	645	Down syndrome	2	Percent	1990	8.22968823153609e-05	0.000248629735306407	3.00618805314028e-05
3054	1	Deaths	6	People's Republic of China	2	Female	10	25-29 years	645	Down syndrome	2	Percent	1990	6.68347042786838e-05	0.00012180090688425	3.192616121896e-05
3055	1	Deaths	6	People's Republic of China	3	Both	10	25-29 years	645	Down syndrome	2	Percent	1990	7.62420388621566e-05	0.000176173738804632	3.99865916866697e-05
3056	1	Deaths	6	People's Republic of China	1	Male	10	25-29 years	645	Down syndrome	3	Rate	1990	0.01058281390587	0.0318282736030581	0.00371559722944855
3057	1	Deaths	6	People's Republic of China	2	Female	10	25-29 years	645	Down syndrome	3	Rate	1990	0.00581575696572675	0.0112606941066488	0.00266675477562098
3058	1	Deaths	6	People's Republic of China	3	Both	10	25-29 years	645	Down syndrome	3	Rate	1990	0.00826356558278141	0.0192230191749184	0.00426211085932459
3059	1	Deaths	6	People's Republic of China	1	Male	11	30-34 years	645	Down syndrome	1	Number	1990	4.36163463528784	12.6990808313701	1.41001463026983
3060	1	Deaths	6	People's Republic of China	2	Female	11	30-34 years	645	Down syndrome	1	Number	1990	1.75924917720205	3.67444607795829	0.825832171407799
3061	1	Deaths	6	People's Republic of China	3	Both	11	30-34 years	645	Down syndrome	1	Number	1990	6.12088381248989	15.4901922584902	2.96605616637837
3062	1	Deaths	6	People's Republic of China	1	Male	11	30-34 years	645	Down syndrome	2	Percent	1990	5.10571700256178e-05	0.000149193185547487	1.74575184524087e-05
3063	1	Deaths	6	People's Republic of China	2	Female	11	30-34 years	645	Down syndrome	2	Percent	1990	3.39347967960317e-05	7.11621557123136e-05	1.68096984398238e-05
3064	1	Deaths	6	People's Republic of China	3	Both	11	30-34 years	645	Down syndrome	2	Percent	1990	4.45848500456273e-05	0.000114500650871629	2.16410844294475e-05
3065	1	Deaths	6	People's Republic of China	1	Male	11	30-34 years	645	Down syndrome	3	Rate	1990	0.00947671158497538	0.0275918403296616	0.00306359956736291
3066	1	Deaths	6	People's Republic of China	2	Female	11	30-34 years	645	Down syndrome	3	Rate	1990	0.00416690625982535	0.00870318574653889	0.00195604198040737
3067	1	Deaths	6	People's Republic of China	3	Both	11	30-34 years	645	Down syndrome	3	Rate	1990	0.00693629198134788	0.0175537552490146	0.00336118642884494
3068	1	Deaths	6	People's Republic of China	1	Male	12	35-39 years	645	Down syndrome	1	Number	1990	4.01707332388358	13.9188788732428	1.37647363345772
3069	1	Deaths	6	People's Republic of China	2	Female	12	35-39 years	645	Down syndrome	1	Number	1990	2.99065281651308	5.0905552063678	1.46722303329125
3070	1	Deaths	6	People's Republic of China	3	Both	12	35-39 years	645	Down syndrome	1	Number	1990	7.00772614039666	17.3503148920404	3.7730889690304
3071	1	Deaths	6	People's Republic of China	1	Male	12	35-39 years	645	Down syndrome	2	Percent	1990	2.95330879082748e-05	0.000101637490306169	1.01403857683201e-05
3072	1	Deaths	6	People's Republic of China	2	Female	12	35-39 years	645	Down syndrome	2	Percent	1990	3.70502565329637e-05	6.47951302696782e-05	1.90000888527116e-05
3073	1	Deaths	6	People's Republic of China	3	Both	12	35-39 years	645	Down syndrome	2	Percent	1990	3.23210637436255e-05	7.90392022719536e-05	1.68906425220616e-05
3074	1	Deaths	6	People's Republic of China	1	Male	12	35-39 years	645	Down syndrome	3	Rate	1990	0.00850604470292135	0.0294728515923355	0.00291464589131887
3075	1	Deaths	6	People's Republic of China	2	Female	12	35-39 years	645	Down syndrome	3	Rate	1990	0.0067795341395355	0.0115398192060953	0.00332605931039115
3076	1	Deaths	6	People's Republic of China	3	Both	12	35-39 years	645	Down syndrome	3	Rate	1990	0.00767221211082993	0.0189955048719827	0.00413086046792853
3077	1	Deaths	6	People's Republic of China	1	Male	13	40-44 years	645	Down syndrome	1	Number	1990	2.07800740442102	7.28341301654636	0.608872731219838
3078	1	Deaths	6	People's Republic of China	2	Female	13	40-44 years	645	Down syndrome	1	Number	1990	1.44333398718256	3.0171234946001	0.732773154276521
3079	1	Deaths	6	People's Republic of China	3	Both	13	40-44 years	645	Down syndrome	1	Number	1990	3.52134139160358	9.45261276767623	1.74960232860582
3080	1	Deaths	6	People's Republic of China	1	Male	13	40-44 years	645	Down syndrome	2	Percent	1990	1.3053325709344e-05	4.6909277276367e-05	4.1395501108623e-06
3081	1	Deaths	6	People's Republic of China	2	Female	13	40-44 years	645	Down syndrome	2	Percent	1990	1.61431868471247e-05	3.15360104582943e-05	8.56215667807789e-06
3082	1	Deaths	6	People's Republic of China	3	Both	13	40-44 years	645	Down syndrome	2	Percent	1990	1.41654531963041e-05	3.87115283345171e-05	7.02365297501528e-06
3083	1	Deaths	6	People's Republic of China	1	Male	13	40-44 years	645	Down syndrome	3	Rate	1990	0.00590677725782598	0.0207032459431859	0.00173073281357329
3084	1	Deaths	6	People's Republic of China	2	Female	13	40-44 years	645	Down syndrome	3	Rate	1990	0.00452253317873721	0.0094538348226055	0.00229606655987678
3085	1	Deaths	6	People's Republic of China	3	Both	13	40-44 years	645	Down syndrome	3	Rate	1990	0.00524834379348969	0.0140885407105906	0.00260767517296352
3086	1	Deaths	6	People's Republic of China	1	Male	14	45-49 years	645	Down syndrome	1	Number	1990	2.21582425425406	7.6493426296571	0.682209561868327
3087	1	Deaths	6	People's Republic of China	2	Female	14	45-49 years	645	Down syndrome	1	Number	1990	1.08390799020505	3.25802599986487	0.510367709387043
3088	1	Deaths	6	People's Republic of China	3	Both	14	45-49 years	645	Down syndrome	1	Number	1990	3.29973224445911	8.8679244146444	1.56565997694205
3089	1	Deaths	6	People's Republic of China	1	Male	14	45-49 years	645	Down syndrome	2	Percent	1990	1.32966400663301e-05	4.64349181326899e-05	4.28880011710741e-06
3090	1	Deaths	6	People's Republic of China	2	Female	14	45-49 years	645	Down syndrome	2	Percent	1990	1.17606914515513e-05	3.54185006434428e-05	5.87898532648138e-06
3091	1	Deaths	6	People's Republic of China	3	Both	14	45-49 years	645	Down syndrome	2	Percent	1990	1.27512821244434e-05	3.65992168398262e-05	5.88266657911391e-06
3092	1	Deaths	6	People's Republic of China	1	Male	14	45-49 years	645	Down syndrome	3	Rate	1990	0.00813479928274771	0.0280824920197355	0.00250454784214749
3093	1	Deaths	6	People's Republic of China	2	Female	14	45-49 years	645	Down syndrome	3	Rate	1990	0.00444586731481084	0.0133634509889193	0.0020933761335863
3094	1	Deaths	6	People's Republic of China	3	Both	14	45-49 years	645	Down syndrome	3	Rate	1990	0.00639248157409746	0.0171795888943091	0.00303311051092404
3095	1	Deaths	6	People's Republic of China	1	Male	15	50-54 years	645	Down syndrome	1	Number	1990	2.28382362475258	8.83070862511066	0.686138493886432
3096	1	Deaths	6	People's Republic of China	2	Female	15	50-54 years	645	Down syndrome	1	Number	1990	1.48618113152136	3.94356470372502	0.734335931161155
3097	1	Deaths	6	People's Republic of China	3	Both	15	50-54 years	645	Down syndrome	1	Number	1990	3.77000475627394	11.2800384523151	1.79645473237289
3098	1	Deaths	6	People's Republic of China	1	Male	15	50-54 years	645	Down syndrome	2	Percent	1990	8.87302472131416e-06	3.47555474026693e-05	2.71678042984734e-06
3099	1	Deaths	6	People's Republic of China	2	Female	15	50-54 years	645	Down syndrome	2	Percent	1990	9.66444111764024e-06	2.57682946313449e-05	4.71604943457431e-06
3100	1	Deaths	6	People's Republic of China	3	Both	15	50-54 years	645	Down syndrome	2	Percent	1990	9.1755616305969e-06	2.98445205797481e-05	4.43719035644224e-06
3101	1	Deaths	6	People's Republic of China	1	Male	15	50-54 years	645	Down syndrome	3	Rate	1990	0.00904284441888429	0.0349653639361166	0.00271677881898378
3102	1	Deaths	6	People's Republic of China	2	Female	15	50-54 years	645	Down syndrome	3	Rate	1990	0.00661840173824013	0.0175618536236415	0.00327021390607616
3103	1	Deaths	6	People's Republic of China	3	Both	15	50-54 years	645	Down syndrome	3	Rate	1990	0.00790177216808491	0.0236424884475542	0.00376529392485919
3104	1	Deaths	6	People's Republic of China	1	Male	16	55-59 years	645	Down syndrome	1	Number	1990	1.15358524698051	5.74717015641849	0.265282084666578
3105	1	Deaths	6	People's Republic of China	2	Female	16	55-59 years	645	Down syndrome	1	Number	1990	1.37486367884161	5.31206824331258	0.609257020474545
3106	1	Deaths	6	People's Republic of China	3	Both	16	55-59 years	645	Down syndrome	1	Number	1990	2.52844892582212	9.41977350454292	1.08764460570247
3107	1	Deaths	6	People's Republic of China	1	Male	16	55-59 years	645	Down syndrome	2	Percent	1990	3.27174895068014e-06	1.6632824954836e-05	7.43657159020527e-07
3108	1	Deaths	6	People's Republic of China	2	Female	16	55-59 years	645	Down syndrome	2	Percent	1990	6.27529729065587e-06	2.30506616213316e-05	2.81207360190995e-06
3109	1	Deaths	6	People's Republic of China	3	Both	16	55-59 years	645	Down syndrome	2	Percent	1990	4.43079358300676e-06	1.74313149985853e-05	1.8688745482941e-06
3110	1	Deaths	6	People's Republic of China	1	Male	16	55-59 years	645	Down syndrome	3	Rate	1990	0.00507544600678921	0.0252859092096426	0.00116716549628035
3111	1	Deaths	6	People's Republic of China	2	Female	16	55-59 years	645	Down syndrome	3	Rate	1990	0.00666104637992639	0.0257363209797294	0.00295177575284847
3112	1	Deaths	6	People's Republic of China	3	Both	16	55-59 years	645	Down syndrome	3	Rate	1990	0.00583006979056809	0.0217200103913402	0.00250787899799818
3113	1	Deaths	6	People's Republic of China	1	Male	17	60-64 years	645	Down syndrome	1	Number	1990	1.02101325233723	5.39810014267393	0.219642573021011
3114	1	Deaths	6	People's Republic of China	2	Female	17	60-64 years	645	Down syndrome	1	Number	1990	0.322113088036884	2.87225206237687	0.0966420462074448
3115	1	Deaths	6	People's Republic of China	3	Both	17	60-64 years	645	Down syndrome	1	Number	1990	1.34312634037411	6.4895018344436	0.402989449930492
3116	1	Deaths	6	People's Republic of China	1	Male	17	60-64 years	645	Down syndrome	2	Percent	1990	2.45204999789463e-06	1.30524587075825e-05	5.46655733808256e-07
3117	1	Deaths	6	People's Republic of China	2	Female	17	60-64 years	645	Down syndrome	2	Percent	1990	1.17131030612808e-06	1.09387604660477e-05	3.51349148991919e-07
3118	1	Deaths	6	People's Republic of China	3	Both	17	60-64 years	645	Down syndrome	2	Percent	1990	1.94636032433058e-06	9.34778770958339e-06	6.1458798399114e-07
3119	1	Deaths	6	People's Republic of China	1	Male	17	60-64 years	645	Down syndrome	3	Rate	1990	0.00560906394331334	0.0296551379752967	0.00120663393342696
3120	1	Deaths	6	People's Republic of China	2	Female	17	60-64 years	645	Down syndrome	3	Rate	1990	0.0018799045512001	0.0167629317925693	0.000564018753816867
3121	1	Deaths	6	People's Republic of China	3	Both	17	60-64 years	645	Down syndrome	3	Rate	1990	0.00380085685869528	0.0183643688724697	0.00114040293061598
3122	1	Deaths	6	People's Republic of China	1	Male	18	65-69 years	645	Down syndrome	1	Number	1990	0.335663585027511	1.95205286924234	0.0572793816723033
3123	1	Deaths	6	People's Republic of China	2	Female	18	65-69 years	645	Down syndrome	1	Number	1990	0.021580560179309	0.373091640984755	0.0008949046393769
3124	1	Deaths	6	People's Republic of China	3	Both	18	65-69 years	645	Down syndrome	1	Number	1990	0.35724414520682	2.11284934385102	0.0588567032065447
3125	1	Deaths	6	People's Republic of China	1	Male	18	65-69 years	645	Down syndrome	2	Percent	1990	6.93162604450515e-07	3.87420452655932e-06	1.26632921624269e-07
3126	1	Deaths	6	People's Republic of China	2	Female	18	65-69 years	645	Down syndrome	2	Percent	1990	6.02661687488649e-08	1.08851279435455e-06	2.44545557160727e-09
3127	1	Deaths	6	People's Republic of China	3	Both	18	65-69 years	645	Down syndrome	2	Percent	1990	4.24104374874735e-07	2.48524886121634e-06	7.46758014606112e-08
3128	1	Deaths	6	People's Republic of China	1	Male	18	65-69 years	645	Down syndrome	3	Rate	1990	0.00250334452346616	0.0145582097007447	0.000427183742332779
3129	1	Deaths	6	People's Republic of China	2	Female	18	65-69 years	645	Down syndrome	3	Rate	1990	0.000155555679705867	0.00268929644660499	6.45059712507726e-06
3130	1	Deaths	6	People's Republic of China	3	Both	18	65-69 years	645	Down syndrome	3	Rate	1990	0.00130945903697526	0.00774453466682075	0.000215736053157043
3131	1	Deaths	6	People's Republic of China	1	Male	22	All ages	645	Down syndrome	1	Number	1990	4080.18539761091	6521.94232084435	2443.2279183841
3132	1	Deaths	6	People's Republic of China	2	Female	22	All ages	645	Down syndrome	1	Number	1990	2854.10805884786	5862.69199635976	1050.1386482215
3133	1	Deaths	6	People's Republic of China	3	Both	22	All ages	645	Down syndrome	1	Number	1990	6934.29345645878	11125.4918140743	4479.29551708965
3134	1	Deaths	6	People's Republic of China	1	Male	22	All ages	645	Down syndrome	2	Percent	1990	0.000872199427394	0.00138210460685387	0.000515177798794678
3135	1	Deaths	6	People's Republic of China	2	Female	22	All ages	645	Down syndrome	2	Percent	1990	0.000758920041670369	0.00160330314879241	0.000272293132733762
3136	1	Deaths	6	People's Republic of China	3	Both	22	All ages	645	Down syndrome	2	Percent	1990	0.000819716533640149	0.0013118272137422	0.000527981652521217
3137	1	Deaths	6	People's Republic of China	1	Male	22	All ages	645	Down syndrome	3	Rate	1990	0.672366916180938	1.07473994891108	0.402615435556672
3138	1	Deaths	6	People's Republic of China	2	Female	22	All ages	645	Down syndrome	3	Rate	1990	0.501056150611209	1.02923148785788	0.184358271598984
3139	1	Deaths	6	People's Republic of China	3	Both	22	All ages	645	Down syndrome	3	Rate	1990	0.58942149396949	0.945677313395074	0.380744350118998
3140	1	Deaths	6	People's Republic of China	1	Male	27	Age-standardized	645	Down syndrome	3	Rate	1990	0.690365277928606	1.1049884263586	0.41229382946385
3141	1	Deaths	6	People's Republic of China	2	Female	27	Age-standardized	645	Down syndrome	3	Rate	1990	0.55256527048408	1.13528416234536	0.20316457723402
3142	1	Deaths	6	People's Republic of China	3	Both	27	Age-standardized	645	Down syndrome	3	Rate	1990	0.62590820385962	1.00546226556989	0.404165577110831
3557	1	Deaths	6	People's Republic of China	1	Male	1	<5 years	645	Down syndrome	1	Number	1992	3643.01869840317	5529.21909922404	2023.55402316586
3558	1	Deaths	6	People's Republic of China	2	Female	1	<5 years	645	Down syndrome	1	Number	1992	2543.04960083524	4725.93700817078	981.184769144703
3559	1	Deaths	6	People's Republic of China	3	Both	1	<5 years	645	Down syndrome	1	Number	1992	6186.06829923842	9637.73388764787	4196.7034777821
3560	1	Deaths	6	People's Republic of China	1	Male	1	<5 years	645	Down syndrome	2	Percent	1992	0.00574214774976388	0.00847533331189397	0.00313771720846135
3561	1	Deaths	6	People's Republic of China	2	Female	1	<5 years	645	Down syndrome	2	Percent	1992	0.00514370622943186	0.00956038907961447	0.0019981391013381
3562	1	Deaths	6	People's Republic of China	3	Both	1	<5 years	645	Down syndrome	2	Percent	1992	0.0054802766452072	0.00855242619354259	0.00379860308292047
3563	1	Deaths	6	People's Republic of China	1	Male	1	<5 years	645	Down syndrome	3	Rate	1992	6.24551657879171	9.4791798809905	3.46913953675359
3564	1	Deaths	6	People's Republic of China	2	Female	1	<5 years	645	Down syndrome	3	Rate	1992	4.9754366248459	9.24622157170851	1.91967259881212
3565	1	Deaths	6	People's Republic of China	3	Both	1	<5 years	645	Down syndrome	3	Rate	1992	5.65235944895948	8.80622934814835	3.83462894518045
3566	1	Deaths	6	People's Republic of China	1	Male	6	5-9 years	645	Down syndrome	1	Number	1992	44.6983114089816	78.2411761799676	23.2764343462512
3567	1	Deaths	6	People's Republic of China	2	Female	6	5-9 years	645	Down syndrome	1	Number	1992	14.2290380969254	26.0846982897373	7.26608048393666
3568	1	Deaths	6	People's Republic of China	3	Both	6	5-9 years	645	Down syndrome	1	Number	1992	58.9273495059069	92.1404501511315	36.8662075013995
3569	1	Deaths	6	People's Republic of China	1	Male	6	5-9 years	645	Down syndrome	2	Percent	1992	0.000624506772054006	0.00107827709026398	0.000319112306031763
3570	1	Deaths	6	People's Republic of China	2	Female	6	5-9 years	645	Down syndrome	2	Percent	1992	0.00036572457567673	0.000658877498665389	0.000182327359275753
3571	1	Deaths	6	People's Republic of China	3	Both	6	5-9 years	645	Down syndrome	2	Percent	1992	0.00053340038621274	0.000830557205078406	0.000332521032006484
3572	1	Deaths	6	People's Republic of China	1	Male	6	5-9 years	645	Down syndrome	3	Rate	1992	0.0761958791187123	0.133375400868427	0.0396786438202053
3573	1	Deaths	6	People's Republic of China	2	Female	6	5-9 years	645	Down syndrome	3	Rate	1992	0.0264681130006922	0.0485213924665024	0.0135159831613998
3574	1	Deaths	6	People's Republic of China	3	Both	6	5-9 years	645	Down syndrome	3	Rate	1992	0.0524164204351961	0.0819597795371028	0.0327928313159721
3575	1	Deaths	6	People's Republic of China	1	Male	7	10-14 years	645	Down syndrome	1	Number	1992	11.9436923709511	28.908012053846	5.25850344489525
3576	1	Deaths	6	People's Republic of China	2	Female	7	10-14 years	645	Down syndrome	1	Number	1992	4.03343033350606	7.85022665564948	2.23918500649216
3577	1	Deaths	6	People's Republic of China	3	Both	7	10-14 years	645	Down syndrome	1	Number	1992	15.9771227044571	32.8890691285768	8.90589483636135
3578	1	Deaths	6	People's Republic of China	1	Male	7	10-14 years	645	Down syndrome	2	Percent	1992	0.000312666887091021	0.000719748909526847	0.000143124247036449
3579	1	Deaths	6	People's Republic of China	2	Female	7	10-14 years	645	Down syndrome	2	Percent	1992	0.000184218644849779	0.000371567534213465	0.000102080588586432
3580	1	Deaths	6	People's Republic of China	3	Both	7	10-14 years	645	Down syndrome	2	Percent	1992	0.000265784276956699	0.000550534032237025	0.000149330140928819
3581	1	Deaths	6	People's Republic of China	1	Male	7	10-14 years	645	Down syndrome	3	Rate	1992	0.023091940490473	0.0558907642052849	0.0101667930525239
3582	1	Deaths	6	People's Republic of China	2	Female	7	10-14 years	645	Down syndrome	3	Rate	1992	0.00836223013712245	0.0162753280694579	0.00464234628979079
3583	1	Deaths	6	People's Republic of China	3	Both	7	10-14 years	645	Down syndrome	3	Rate	1992	0.0159841159095115	0.0329034647121068	0.00890979295681365
3584	1	Deaths	6	People's Republic of China	1	Male	8	15-19 years	645	Down syndrome	1	Number	1992	12.7418284676087	28.4436381210576	5.67098752633017
3585	1	Deaths	6	People's Republic of China	2	Female	8	15-19 years	645	Down syndrome	1	Number	1992	6.07910598506664	10.1657928038735	3.04652035066104
3586	1	Deaths	6	People's Republic of China	3	Both	8	15-19 years	645	Down syndrome	1	Number	1992	18.8209344526754	36.360179414936	10.5636837540406
3587	1	Deaths	6	People's Republic of China	1	Male	8	15-19 years	645	Down syndrome	2	Percent	1992	0.000197618904128132	0.000462182399157116	9.34883823673553e-05
3588	1	Deaths	6	People's Republic of China	2	Female	8	15-19 years	645	Down syndrome	2	Percent	1992	0.000175482687214877	0.000293582645329272	9.09067263967302e-05
3589	1	Deaths	6	People's Republic of China	3	Both	8	15-19 years	645	Down syndrome	2	Percent	1992	0.00018986410678601	0.000368266879452946	0.000109279457339645
3590	1	Deaths	6	People's Republic of China	1	Male	8	15-19 years	645	Down syndrome	3	Rate	1992	0.0217213537228355	0.0484886707086374	0.00966749209741349
3591	1	Deaths	6	People's Republic of China	2	Female	8	15-19 years	645	Down syndrome	3	Rate	1992	0.0108623312037963	0.0181645473291797	0.00544361508900772
3592	1	Deaths	6	People's Republic of China	3	Both	8	15-19 years	645	Down syndrome	3	Rate	1992	0.0164195146501505	0.0317208744383452	0.00921583147718633
3593	1	Deaths	6	People's Republic of China	1	Male	9	20-24 years	645	Down syndrome	1	Number	1992	7.94491519981747	22.8824603452227	2.90170673815999
3594	1	Deaths	6	People's Republic of China	2	Female	9	20-24 years	645	Down syndrome	1	Number	1992	4.00884811038931	7.24745560867965	2.20607687157967
3595	1	Deaths	6	People's Republic of China	3	Both	9	20-24 years	645	Down syndrome	1	Number	1992	11.9537633102068	28.4779411894482	6.18152607833063
3596	1	Deaths	6	People's Republic of China	1	Male	9	20-24 years	645	Down syndrome	2	Percent	1992	9.66637804354716e-05	0.000285190196021027	3.75344171203722e-05
3597	1	Deaths	6	People's Republic of China	2	Female	9	20-24 years	645	Down syndrome	2	Percent	1992	8.6522674641104e-05	0.000148286153483513	4.9390233989608e-05
3598	1	Deaths	6	People's Republic of China	3	Both	9	20-24 years	645	Down syndrome	2	Percent	1992	9.30160517298095e-05	0.000224518421765314	4.86830498428411e-05
3599	1	Deaths	6	People's Republic of China	1	Male	9	20-24 years	645	Down syndrome	3	Rate	1992	0.0118788984648903	0.034212879084477	0.00433850819682537
3600	1	Deaths	6	People's Republic of China	2	Female	9	20-24 years	645	Down syndrome	3	Rate	1992	0.0064049797361672	0.0115793377633997	0.00352467274134832
3601	1	Deaths	6	People's Republic of China	3	Both	9	20-24 years	645	Down syndrome	3	Rate	1992	0.00923269126022284	0.0219954195098087	0.0047744062114323
3602	1	Deaths	6	People's Republic of China	1	Male	10	25-29 years	645	Down syndrome	1	Number	1992	6.34361276398336	18.364928084815	2.15780725308405
3603	1	Deaths	6	People's Republic of China	2	Female	10	25-29 years	645	Down syndrome	1	Number	1992	3.25499384902742	5.87346503836413	1.75708592750919
3604	1	Deaths	6	People's Republic of China	3	Both	10	25-29 years	645	Down syndrome	1	Number	1992	9.59860661301079	21.5518309640573	4.80944795402318
3605	1	Deaths	6	People's Republic of China	1	Male	10	25-29 years	645	Down syndrome	2	Percent	1992	7.7219810093609e-05	0.00021719096282214	2.75954388220806e-05
3606	1	Deaths	6	People's Republic of China	2	Female	10	25-29 years	645	Down syndrome	2	Percent	1992	6.46348230152492e-05	0.000112758468822005	3.52376896731944e-05
3607	1	Deaths	6	People's Republic of China	3	Both	10	25-29 years	645	Down syndrome	2	Percent	1992	7.24322738244232e-05	0.000154717275401834	3.69101610099701e-05
3608	1	Deaths	6	People's Republic of China	1	Male	10	25-29 years	645	Down syndrome	3	Rate	1992	0.0097637410253836	0.0282662905888556	0.00332117863836593
3609	1	Deaths	6	People's Republic of China	2	Female	10	25-29 years	645	Down syndrome	3	Rate	1992	0.00531855642298299	0.0095970550648787	0.00287102252075817
3610	1	Deaths	6	People's Republic of China	3	Both	10	25-29 years	645	Down syndrome	3	Rate	1992	0.00760756705584688	0.017081333348228	0.00381182387058577
3611	1	Deaths	6	People's Republic of China	1	Male	11	30-34 years	645	Down syndrome	1	Number	1992	3.90634226212894	12.7673148113495	1.25160091983934
3612	1	Deaths	6	People's Republic of China	2	Female	11	30-34 years	645	Down syndrome	1	Number	1992	1.59609623061103	3.54229341190185	0.835150476188425
3613	1	Deaths	6	People's Republic of China	3	Both	11	30-34 years	645	Down syndrome	1	Number	1992	5.50243849273997	14.8409208630299	2.64462585711543
3614	1	Deaths	6	People's Republic of China	1	Male	11	30-34 years	645	Down syndrome	2	Percent	1992	4.79517093109512e-05	0.000156490667264125	1.60346645573757e-05
3615	1	Deaths	6	People's Republic of China	2	Female	11	30-34 years	645	Down syndrome	2	Percent	1992	3.33787094000953e-05	6.98235673421801e-05	1.71296139883042e-05
3616	1	Deaths	6	People's Republic of China	3	Both	11	30-34 years	645	Down syndrome	2	Percent	1992	4.25499768987255e-05	0.000115155967504254	2.0344819062721e-05
3617	1	Deaths	6	People's Republic of China	1	Male	11	30-34 years	645	Down syndrome	3	Rate	1992	0.00856565833002232	0.0279956156238732	0.00274445635468784
3618	1	Deaths	6	People's Republic of China	2	Female	11	30-34 years	645	Down syndrome	3	Rate	1992	0.00378771080566889	0.00840624943270111	0.00198190336043047
3619	1	Deaths	6	People's Republic of China	3	Both	11	30-34 years	645	Down syndrome	3	Rate	1992	0.00627104947519154	0.0169139826119381	0.00301404179532833
3620	1	Deaths	6	People's Republic of China	1	Male	12	35-39 years	645	Down syndrome	1	Number	1992	4.05382698261113	14.2946973086358	1.25927916013176
3621	1	Deaths	6	People's Republic of China	2	Female	12	35-39 years	645	Down syndrome	1	Number	1992	2.9420576293153	5.34734316245473	1.63612797417843
3622	1	Deaths	6	People's Republic of China	3	Both	12	35-39 years	645	Down syndrome	1	Number	1992	6.99588461192643	17.6153488237017	3.53350047137561
3623	1	Deaths	6	People's Republic of China	1	Male	12	35-39 years	645	Down syndrome	2	Percent	1992	2.87172209376126e-05	0.000100844505675509	9.12937358482398e-06
3624	1	Deaths	6	People's Republic of China	2	Female	12	35-39 years	645	Down syndrome	2	Percent	1992	3.67341607430435e-05	6.30506284521782e-05	2.00595602237371e-05
3625	1	Deaths	6	People's Republic of China	3	Both	12	35-39 years	645	Down syndrome	2	Percent	1992	3.16162709934651e-05	7.88975111700101e-05	1.61948666656292e-05
3626	1	Deaths	6	People's Republic of China	1	Male	12	35-39 years	645	Down syndrome	3	Rate	1992	0.00815820262358416	0.0287676404510826	0.00253426073487589
3627	1	Deaths	6	People's Republic of China	2	Female	12	35-39 years	645	Down syndrome	3	Rate	1992	0.00640471736148392	0.0116409077949832	0.00356177157694524
3628	1	Deaths	6	People's Republic of China	3	Both	12	35-39 years	645	Down syndrome	3	Rate	1992	0.00731588209328502	0.0184210892796303	0.00369512567161005
3629	1	Deaths	6	People's Republic of China	1	Male	13	40-44 years	645	Down syndrome	1	Number	1992	2.19914987549075	8.04967014691087	0.639460497520959
3630	1	Deaths	6	People's Republic of China	2	Female	13	40-44 years	645	Down syndrome	1	Number	1992	1.52266456624579	3.08243289421695	0.816250767982725
3631	1	Deaths	6	People's Republic of China	3	Both	13	40-44 years	645	Down syndrome	1	Number	1992	3.72181444173655	10.4283115906473	1.79863520184122
3632	1	Deaths	6	People's Republic of China	1	Male	13	40-44 years	645	Down syndrome	2	Percent	1992	1.28051693630988e-05	4.57318481166204e-05	3.84160327144406e-06
3633	1	Deaths	6	People's Republic of China	2	Female	13	40-44 years	645	Down syndrome	2	Percent	1992	1.59709747756915e-05	3.11258636150266e-05	8.9058634565337e-06
3634	1	Deaths	6	People's Republic of China	3	Both	13	40-44 years	645	Down syndrome	2	Percent	1992	1.39308787712666e-05	3.70365712791185e-05	6.87263882830083e-06
3635	1	Deaths	6	People's Republic of China	1	Male	13	40-44 years	645	Down syndrome	3	Rate	1992	0.00562109388051394	0.0205752014027052	0.00163448045515467
3636	1	Deaths	6	People's Republic of China	2	Female	13	40-44 years	645	Down syndrome	3	Rate	1992	0.00421485624416066	0.00853241864255698	0.00225944684239639
3637	1	Deaths	6	People's Republic of China	3	Both	13	40-44 years	645	Down syndrome	3	Rate	1992	0.0049459789143994	0.0138583505565804	0.00239023517218995
3638	1	Deaths	6	People's Republic of China	1	Male	14	45-49 years	645	Down syndrome	1	Number	1992	2.26622889970401	8.10413552619766	0.647994535500065
3639	1	Deaths	6	People's Republic of China	2	Female	14	45-49 years	645	Down syndrome	1	Number	1992	1.11411368438403	3.63219563895046	0.551353862819846
3640	1	Deaths	6	People's Republic of China	3	Both	14	45-49 years	645	Down syndrome	1	Number	1992	3.38034258408805	10.6990087901889	1.53161458285915
3641	1	Deaths	6	People's Republic of China	1	Male	14	45-49 years	645	Down syndrome	2	Percent	1992	1.30324346428666e-05	4.67721949898874e-05	4.1744858362935e-06
3642	1	Deaths	6	People's Republic of China	2	Female	14	45-49 years	645	Down syndrome	2	Percent	1992	1.17450635624146e-05	3.7389995577216e-05	5.80481684176038e-06
3643	1	Deaths	6	People's Republic of China	3	Both	14	45-49 years	645	Down syndrome	2	Percent	1992	1.25793387072364e-05	3.87028484248435e-05	5.76934093093125e-06
3644	1	Deaths	6	People's Republic of China	1	Male	14	45-49 years	645	Down syndrome	3	Rate	1992	0.00766801558946609	0.0274211654269107	0.0021925553066384
3645	1	Deaths	6	People's Republic of China	2	Female	14	45-49 years	645	Down syndrome	3	Rate	1992	0.00416948933270686	0.0135932276779109	0.00206340168135091
3646	1	Deaths	6	People's Republic of China	3	Both	14	45-49 years	645	Down syndrome	3	Rate	1992	0.00600683524726982	0.0190120325124071	0.00272166392390458
3647	1	Deaths	6	People's Republic of China	1	Male	15	50-54 years	645	Down syndrome	1	Number	1992	2.08792695016466	8.5142026552068	0.552837698230474
3648	1	Deaths	6	People's Republic of China	2	Female	15	50-54 years	645	Down syndrome	1	Number	1992	1.34816120804323	3.67394242766541	0.680669395225137
3649	1	Deaths	6	People's Republic of China	3	Both	15	50-54 years	645	Down syndrome	1	Number	1992	3.43608815820789	11.1805294339846	1.51110972221554
3650	1	Deaths	6	People's Republic of China	1	Male	15	50-54 years	645	Down syndrome	2	Percent	1992	8.39002670074227e-06	3.25387490246877e-05	2.43938231664939e-06
3651	1	Deaths	6	People's Republic of China	2	Female	15	50-54 years	645	Down syndrome	2	Percent	1992	9.24309105444837e-06	2.6224524529346e-05	4.5783799597147e-06
3652	1	Deaths	6	People's Republic of China	3	Both	15	50-54 years	645	Down syndrome	2	Percent	1992	8.7092097040977e-06	2.743684275067e-05	4.11388341696391e-06
3653	1	Deaths	6	People's Republic of China	1	Male	15	50-54 years	645	Down syndrome	3	Rate	1992	0.00826862745162483	0.033718023419348	0.00218935292133716
3654	1	Deaths	6	People's Republic of China	2	Female	15	50-54 years	645	Down syndrome	3	Rate	1992	0.00597469870671961	0.0162819542204413	0.00301654915680145
3655	1	Deaths	6	People's Republic of China	3	Both	15	50-54 years	645	Down syndrome	3	Rate	1992	0.00718610913969065	0.0233825504622795	0.00316027962203159
3656	1	Deaths	6	People's Republic of China	1	Male	16	55-59 years	645	Down syndrome	1	Number	1992	1.11646926871328	6.09020183217351	0.239704047117902
3657	1	Deaths	6	People's Republic of China	2	Female	16	55-59 years	645	Down syndrome	1	Number	1992	1.3268335836613	5.60374095356732	0.584849950857061
3658	1	Deaths	6	People's Republic of China	3	Both	16	55-59 years	645	Down syndrome	1	Number	1992	2.44330285237458	10.3650624264006	0.999127821510907
3659	1	Deaths	6	People's Republic of China	1	Male	16	55-59 years	645	Down syndrome	2	Percent	1992	3.16336493330168e-06	1.74804323324942e-05	6.98130762538328e-07
3660	1	Deaths	6	People's Republic of China	2	Female	16	55-59 years	645	Down syndrome	2	Percent	1992	6.11906904005551e-06	2.58000499791416e-05	2.79482046371956e-06
3661	1	Deaths	6	People's Republic of China	3	Both	16	55-59 years	645	Down syndrome	2	Percent	1992	4.2817587063568e-06	1.72906162001533e-05	1.74350445700951e-06
3662	1	Deaths	6	People's Republic of China	1	Male	16	55-59 years	645	Down syndrome	3	Rate	1992	0.00472903926155329	0.0257963245225056	0.00101531666095943
3663	1	Deaths	6	People's Republic of China	2	Female	16	55-59 years	645	Down syndrome	3	Rate	1992	0.00617985103137248	0.0260999455680699	0.00272399313411165
3664	1	Deaths	6	People's Republic of China	3	Both	16	55-59 years	645	Down syndrome	3	Rate	1992	0.00542003306588156	0.022993048539365	0.00221638747090575
3665	1	Deaths	6	People's Republic of China	1	Male	17	60-64 years	645	Down syndrome	1	Number	1992	1.01588555249079	5.38402947138399	0.199704293334856
3666	1	Deaths	6	People's Republic of China	2	Female	17	60-64 years	645	Down syndrome	1	Number	1992	0.310909647134511	2.64868282177922	0.0978095819408938
3667	1	Deaths	6	People's Republic of China	3	Both	17	60-64 years	645	Down syndrome	1	Number	1992	1.32679519962531	6.58277193657506	0.37633729491643
3668	1	Deaths	6	People's Republic of China	1	Male	17	60-64 years	645	Down syndrome	2	Percent	1992	2.3761399413058e-06	1.21123729266157e-05	4.9730601456398e-07
3669	1	Deaths	6	People's Republic of China	2	Female	17	60-64 years	645	Down syndrome	2	Percent	1992	1.13381918970939e-06	9.71199466950152e-06	3.54857006042051e-07
3670	1	Deaths	6	People's Republic of China	3	Both	17	60-64 years	645	Down syndrome	2	Percent	1992	1.89042165094612e-06	9.1913407119156e-06	5.60496242948354e-07
3671	1	Deaths	6	People's Republic of China	1	Male	17	60-64 years	645	Down syndrome	3	Rate	1992	0.00528192550628791	0.0279933527175214	0.00103832877443164
3672	1	Deaths	6	People's Republic of China	2	Female	17	60-64 years	645	Down syndrome	3	Rate	1992	0.00173227938926834	0.0147575306947365	0.000544960648312917
3673	1	Deaths	6	People's Republic of China	3	Both	17	60-64 years	645	Down syndrome	3	Rate	1992	0.00356845228834396	0.0177045467057399	0.0010121695357452
3674	1	Deaths	6	People's Republic of China	1	Male	18	65-69 years	645	Down syndrome	1	Number	1992	0.33346951626415	2.03080888306219	0.0558637409445202
3675	1	Deaths	6	People's Republic of China	2	Female	18	65-69 years	645	Down syndrome	1	Number	1992	0.0206529214863426	0.364975007561469	0.000792275499804858
3676	1	Deaths	6	People's Republic of China	3	Both	18	65-69 years	645	Down syndrome	1	Number	1992	0.354122437750493	2.03216306135993	0.0576597804500842
3677	1	Deaths	6	People's Republic of China	1	Male	18	65-69 years	645	Down syndrome	2	Percent	1992	6.62844234748562e-07	3.80401555882329e-06	1.15059819531082e-07
3678	1	Deaths	6	People's Republic of China	2	Female	18	65-69 years	645	Down syndrome	2	Percent	1992	5.64781491844482e-08	1.02564830252697e-06	2.36863186764032e-09
3679	1	Deaths	6	People's Republic of China	3	Both	18	65-69 years	645	Down syndrome	2	Percent	1992	4.09929654394808e-07	2.36389860094381e-06	6.77418862755734e-08
3680	1	Deaths	6	People's Republic of China	1	Male	18	65-69 years	645	Down syndrome	3	Rate	1992	0.00233884870677746	0.0142434450473121	0.000391810441108941
3681	1	Deaths	6	People's Republic of China	2	Female	18	65-69 years	645	Down syndrome	3	Rate	1992	0.000141840453629735	0.00250658100212447	5.44120193195712e-06
3682	1	Deaths	6	People's Republic of China	3	Both	18	65-69 years	645	Down syndrome	3	Rate	1992	0.00122880162066141	0.00705158723945859	0.000200078910882134
3683	1	Deaths	6	People's Republic of China	1	Male	22	All ages	645	Down syndrome	1	Number	1992	3743.67035792207	5613.45499854771	2082.62100488925
3684	1	Deaths	6	People's Republic of China	2	Female	22	All ages	645	Down syndrome	1	Number	1992	2584.83650668104	4777.15265971493	1006.28825141609
3685	1	Deaths	6	People's Republic of China	3	Both	22	All ages	645	Down syndrome	1	Number	1992	6328.50686460312	9790.46344412699	4346.05074775974
3686	1	Deaths	6	People's Republic of China	1	Male	22	All ages	645	Down syndrome	2	Percent	1992	0.000784812433559502	0.00114406545629061	0.000452845105408508
3687	1	Deaths	6	People's Republic of China	2	Female	22	All ages	645	Down syndrome	2	Percent	1992	0.000683784209789687	0.00130429782244462	0.000262675981069871
3688	1	Deaths	6	People's Republic of China	3	Both	22	All ages	645	Down syndrome	2	Percent	1992	0.000738725457109479	0.00113229545539735	0.000517101215480882
3689	1	Deaths	6	People's Republic of China	1	Male	22	All ages	645	Down syndrome	3	Rate	1992	0.600692832789838	0.900710228848115	0.334168180274536
3690	1	Deaths	6	People's Republic of China	2	Female	22	All ages	645	Down syndrome	3	Rate	1992	0.443357362598161	0.819388691882691	0.172600976505941
3691	1	Deaths	6	People's Republic of China	3	Both	22	All ages	645	Down syndrome	3	Rate	1992	0.524647563684244	0.811651611224571	0.360297458032896
3692	1	Deaths	6	People's Republic of China	1	Male	27	Age-standardized	645	Down syndrome	3	Rate	1992	0.669437081253305	1.00564861868995	0.373484139625474
3693	1	Deaths	6	People's Republic of China	2	Female	27	Age-standardized	645	Down syndrome	3	Rate	1992	0.534086314438397	0.987248294057193	0.209509729447702
3694	1	Deaths	6	People's Republic of China	3	Both	27	Age-standardized	645	Down syndrome	3	Rate	1992	0.606434975211681	0.937322260714932	0.415868355737012
4109	1	Deaths	1	Global	3	Both	18	65-69 years	645	Down syndrome	2	Percent	1992	4.94681599616293e-05	6.15159864385541e-05	4.02200628203447e-05
4110	1	Deaths	1	Global	1	Male	18	65-69 years	645	Down syndrome	3	Rate	1992	0.136663670120151	0.183280599532379	0.102982206526043
4111	1	Deaths	1	Global	2	Female	18	65-69 years	645	Down syndrome	3	Rate	1992	0.147279829279654	0.201253537240255	0.11184343235371
4112	1	Deaths	1	Global	3	Both	18	65-69 years	645	Down syndrome	3	Rate	1992	0.142313865846692	0.176553264313784	0.114291342893984
4113	1	Deaths	1	Global	1	Male	22	All ages	645	Down syndrome	1	Number	1992	14174.3950707227	30439.9893182997	9031.14316011351
4114	1	Deaths	1	Global	2	Female	22	All ages	645	Down syndrome	1	Number	1992	16012.9309334961	40368.275953168	6808.96966873142
4115	1	Deaths	1	Global	3	Both	22	All ages	645	Down syndrome	1	Number	1992	30187.3260042187	67785.6831219827	17623.7286768039
4116	1	Deaths	1	Global	1	Male	22	All ages	645	Down syndrome	2	Percent	1992	0.000559370551977893	0.00120092145522946	0.000360652641899967
4117	1	Deaths	1	Global	2	Female	22	All ages	645	Down syndrome	2	Percent	1992	0.000739667103524014	0.00186001076745263	0.000314891917865117
4118	1	Deaths	1	Global	3	Both	22	All ages	645	Down syndrome	2	Percent	1992	0.000642410826151776	0.00144605280005399	0.000372938863460672
4119	1	Deaths	1	Global	1	Male	22	All ages	645	Down syndrome	3	Rate	1992	0.511684869066996	1.09886043609061	0.326017391384335
4120	1	Deaths	1	Global	2	Female	22	All ages	645	Down syndrome	3	Rate	1992	0.587185282710753	1.48028225604365	0.249681135608951
4121	1	Deaths	1	Global	3	Both	22	All ages	645	Down syndrome	3	Rate	1992	0.549139270156656	1.23309300570292	0.320594195778272
4122	1	Deaths	1	Global	1	Male	27	Age-standardized	645	Down syndrome	3	Rate	1992	0.453772498300797	0.958902421769053	0.294414059737543
4123	1	Deaths	1	Global	2	Female	27	Age-standardized	645	Down syndrome	3	Rate	1992	0.543769684000457	1.35716856210459	0.23768104187475
4124	1	Deaths	1	Global	3	Both	27	Age-standardized	645	Down syndrome	3	Rate	1992	0.497321766761329	1.10287633400136	0.294375345031826
6609	1	Deaths	1	Global	3	Both	18	65-69 years	645	Down syndrome	2	Percent	1990	4.94289096542388e-05	6.22848466526404e-05	3.95439480751946e-05
6610	1	Deaths	1	Global	1	Male	18	65-69 years	645	Down syndrome	3	Rate	1990	0.137495894907533	0.186580507032166	0.100868676750862
6611	1	Deaths	1	Global	2	Female	18	65-69 years	645	Down syndrome	3	Rate	1990	0.150138436558462	0.208428325123813	0.112265035593578
6612	1	Deaths	1	Global	3	Both	18	65-69 years	645	Down syndrome	3	Rate	1990	0.144274708113339	0.179184423012676	0.115797630535715
6613	1	Deaths	1	Global	1	Male	22	All ages	645	Down syndrome	1	Number	1990	14561.5148890323	31874.7891140433	8997.48666617143
6614	1	Deaths	1	Global	2	Female	22	All ages	645	Down syndrome	1	Number	1990	16447.7998326114	41575.121086998	6656.63858262899
6615	1	Deaths	1	Global	3	Both	22	All ages	645	Down syndrome	1	Number	1990	31009.3147216437	70932.260351782	17461.8279332632
6616	1	Deaths	1	Global	1	Male	22	All ages	645	Down syndrome	2	Percent	1990	0.000586780055823498	0.0012854050570276	0.000364729664433529
6617	1	Deaths	1	Global	2	Female	22	All ages	645	Down syndrome	2	Percent	1990	0.000772867741030707	0.00196787422279904	0.000317354396832177
6618	1	Deaths	1	Global	3	Both	22	All ages	645	Down syndrome	2	Percent	1990	0.000672605335755335	0.00152231793523937	0.000377847765397247
6619	1	Deaths	1	Global	1	Male	22	All ages	645	Down syndrome	3	Rate	1990	0.542178266229667	1.18681456084661	0.335009218358431
6620	1	Deaths	1	Global	2	Female	22	All ages	645	Down syndrome	3	Rate	1990	0.621168529280448	1.57012835048387	0.251394985372134
6621	1	Deaths	1	Global	3	Both	22	All ages	645	Down syndrome	3	Rate	1990	0.581393027722459	1.32990754485575	0.327391466171375
6622	1	Deaths	1	Global	1	Male	27	Age-standardized	645	Down syndrome	3	Rate	1990	0.465460925770292	1.00023092418499	0.292594633821274
6623	1	Deaths	1	Global	2	Female	27	Age-standardized	645	Down syndrome	3	Rate	1990	0.557535922265845	1.39256599530019	0.233098067158532
6624	1	Deaths	1	Global	3	Both	27	Age-standardized	645	Down syndrome	3	Rate	1990	0.510062809738516	1.1509319068712	0.291580442009078
6763	1	Deaths	44635	High SDI	1	Male	1	<5 years	645	Down syndrome	1	Number	1991	442.465137618962	662.13887873339	344.230355652077
6764	1	Deaths	44635	High SDI	2	Female	1	<5 years	645	Down syndrome	1	Number	1991	394.682710625607	527.886868683591	304.487867299549
6765	1	Deaths	44635	High SDI	3	Both	1	<5 years	645	Down syndrome	1	Number	1991	837.147848244568	1146.13892143506	682.512792020464
6766	1	Deaths	44635	High SDI	1	Male	1	<5 years	645	Down syndrome	2	Percent	1991	0.0055466160399987	0.00840354650461802	0.00442491964225041
6767	1	Deaths	44635	High SDI	2	Female	1	<5 years	645	Down syndrome	2	Percent	1991	0.0065147219932141	0.0087235443177105	0.00502914587849338
6768	1	Deaths	44635	High SDI	3	Both	1	<5 years	645	Down syndrome	2	Percent	1991	0.005964668330401	0.00805892805314359	0.0049867022896545
6769	1	Deaths	44635	High SDI	1	Male	1	<5 years	645	Down syndrome	3	Rate	1991	1.39313035206165	2.08478745739724	1.08383173223665
6770	1	Deaths	44635	High SDI	2	Female	1	<5 years	645	Down syndrome	3	Rate	1991	1.31123745831618	1.75377592515767	1.01158699496393
6771	1	Deaths	44635	High SDI	3	Both	1	<5 years	645	Down syndrome	3	Rate	1991	1.35328300299259	1.85277943997437	1.10330924543746
6772	1	Deaths	44635	High SDI	1	Male	6	5-9 years	645	Down syndrome	1	Number	1991	21.5695694081408	32.0546680172937	16.116780499701
6773	1	Deaths	44635	High SDI	2	Female	6	5-9 years	645	Down syndrome	1	Number	1991	18.3027635857073	24.5152978072313	14.3632148844716
6774	1	Deaths	44635	High SDI	3	Both	6	5-9 years	645	Down syndrome	1	Number	1991	39.8723329938482	52.0738603708804	31.7688712483938
6775	1	Deaths	44635	High SDI	1	Male	6	5-9 years	645	Down syndrome	2	Percent	1991	0.00223040956887227	0.0033380907182863	0.00168746886337251
6776	1	Deaths	44635	High SDI	2	Female	6	5-9 years	645	Down syndrome	2	Percent	1991	0.00276544851973397	0.00365517983873576	0.00217435298890133
6777	1	Deaths	44635	High SDI	3	Both	6	5-9 years	645	Down syndrome	2	Percent	1991	0.00244784914917929	0.00319909881002933	0.00196522330633927
6778	1	Deaths	44635	High SDI	1	Male	6	5-9 years	645	Down syndrome	3	Rate	1991	0.0673376041713273	0.100070822275069	0.0503146523358706
6779	1	Deaths	44635	High SDI	2	Female	6	5-9 years	645	Down syndrome	3	Rate	1991	0.0600952455037717	0.0804934639200667	0.0471601417274381
6780	1	Deaths	44635	High SDI	3	Both	6	5-9 years	645	Down syndrome	3	Rate	1991	0.0638077376431264	0.0833338551100733	0.0508397590416526
6781	1	Deaths	44635	High SDI	1	Male	7	10-14 years	645	Down syndrome	1	Number	1991	15.2226543299811	20.0906106621606	11.8263971212839
6782	1	Deaths	44635	High SDI	2	Female	7	10-14 years	645	Down syndrome	1	Number	1991	16.0638869515853	20.3966702604073	12.9761836344551
6783	1	Deaths	44635	High SDI	3	Both	7	10-14 years	645	Down syndrome	1	Number	1991	31.2865412815664	38.3791019520906	25.5691270312198
6784	1	Deaths	44635	High SDI	1	Male	7	10-14 years	645	Down syndrome	2	Percent	1991	0.00160400249612069	0.00212430615575616	0.00125518373596823
6785	1	Deaths	44635	High SDI	2	Female	7	10-14 years	645	Down syndrome	2	Percent	1991	0.00273000610866645	0.00346611123875238	0.00221367625964211
6786	1	Deaths	44635	High SDI	3	Both	7	10-14 years	645	Down syndrome	2	Percent	1991	0.00203495861800438	0.00247253819038668	0.00168224817637668
6787	1	Deaths	44635	High SDI	1	Male	7	10-14 years	645	Down syndrome	3	Rate	1991	0.0477560364592447	0.0630276372617219	0.0371014042533437
6788	1	Deaths	44635	High SDI	2	Female	7	10-14 years	645	Down syndrome	3	Rate	1991	0.0530893358851977	0.0674086963919728	0.0428848244234941
6789	1	Deaths	44635	High SDI	3	Both	7	10-14 years	645	Down syndrome	3	Rate	1991	0.0503532601341781	0.0617681861001482	0.0411515256103246
6790	1	Deaths	44635	High SDI	1	Male	8	15-19 years	645	Down syndrome	1	Number	1991	20.4077913513657	26.2774703381298	16.975774810722
6791	1	Deaths	44635	High SDI	2	Female	8	15-19 years	645	Down syndrome	1	Number	1991	19.3191884332052	24.1086628489745	16.0885257919676
6792	1	Deaths	44635	High SDI	3	Both	8	15-19 years	645	Down syndrome	1	Number	1991	39.726979784571	46.8732501653817	34.3085818196587
6793	1	Deaths	44635	High SDI	1	Male	8	15-19 years	645	Down syndrome	2	Percent	1991	0.000631188758354201	0.000813342618580538	0.000525689028014497
6794	1	Deaths	44635	High SDI	2	Female	8	15-19 years	645	Down syndrome	2	Percent	1991	0.00160848468616615	0.00199680394697807	0.00134680588387552
6795	1	Deaths	44635	High SDI	3	Both	8	15-19 years	645	Down syndrome	2	Percent	1991	0.000895901285251283	0.00105759268041373	0.000777400526626322
6796	1	Deaths	44635	High SDI	1	Male	8	15-19 years	645	Down syndrome	3	Rate	1991	0.0619437276727509	0.079759952389212	0.0515265348319499
6797	1	Deaths	44635	High SDI	2	Female	8	15-19 years	645	Down syndrome	3	Rate	1991	0.0619336073034258	0.0772877423221732	0.0515767234185749
6798	1	Deaths	44635	High SDI	3	Both	8	15-19 years	645	Down syndrome	3	Rate	1991	0.0619388057347149	0.0730806407104684	0.0534909171521447
6799	1	Deaths	44635	High SDI	1	Male	9	20-24 years	645	Down syndrome	1	Number	1991	23.6015450277753	28.7459592662423	19.6110765141404
6800	1	Deaths	44635	High SDI	2	Female	9	20-24 years	645	Down syndrome	1	Number	1991	22.5980898884117	27.4650142026617	19.1510640363757
6801	1	Deaths	44635	High SDI	3	Both	9	20-24 years	645	Down syndrome	1	Number	1991	46.1996349161871	53.7226549806376	40.2523383498117
6802	1	Deaths	44635	High SDI	1	Male	9	20-24 years	645	Down syndrome	2	Percent	1991	0.000511190414271868	0.000621500546076255	0.000423200009209424
6803	1	Deaths	44635	High SDI	2	Female	9	20-24 years	645	Down syndrome	2	Percent	1991	0.00147103977573958	0.00177958152003968	0.00125268896811594
6804	1	Deaths	44635	High SDI	3	Both	9	20-24 years	645	Down syndrome	2	Percent	1991	0.000750822710948974	0.000873368375186614	0.00065645624848044
6805	1	Deaths	44635	High SDI	1	Male	9	20-24 years	645	Down syndrome	3	Rate	1991	0.0664062298085719	0.0808807548342892	0.0551784915885336
6806	1	Deaths	44635	High SDI	2	Female	9	20-24 years	645	Down syndrome	3	Rate	1991	0.0669270645031316	0.0813410684795782	0.0567182670922724
6807	1	Deaths	44635	High SDI	3	Both	9	20-24 years	645	Down syndrome	3	Rate	1991	0.066659974204257	0.0775146990163502	0.0580788103829658
6808	1	Deaths	44635	High SDI	1	Male	10	25-29 years	645	Down syndrome	1	Number	1991	25.0206872982862	30.1422695708212	20.7343912619078
6809	1	Deaths	44635	High SDI	2	Female	10	25-29 years	645	Down syndrome	1	Number	1991	22.9087001479094	26.8170834122089	19.7962018268482
6810	1	Deaths	44635	High SDI	3	Both	10	25-29 years	645	Down syndrome	1	Number	1991	47.9293874461955	55.2907905702548	42.2809415083529
6811	1	Deaths	44635	High SDI	1	Male	10	25-29 years	645	Down syndrome	2	Percent	1991	0.000485928083177676	0.000585827030454549	0.000404096628804701
6812	1	Deaths	44635	High SDI	2	Female	10	25-29 years	645	Down syndrome	2	Percent	1991	0.00120820160159387	0.00139584324583253	0.00105184976766907
6813	1	Deaths	44635	High SDI	3	Both	10	25-29 years	645	Down syndrome	2	Percent	1991	0.000680310514941367	0.000784397985341023	0.000601836186184519
6814	1	Deaths	44635	High SDI	1	Male	10	25-29 years	645	Down syndrome	3	Rate	1991	0.0679903439244445	0.0819075531519803	0.0563429124130284
6815	1	Deaths	44635	High SDI	2	Female	10	25-29 years	645	Down syndrome	3	Rate	1991	0.0645861026668765	0.0756049401015525	0.0558110899068057
6816	1	Deaths	44635	High SDI	3	Both	10	25-29 years	645	Down syndrome	3	Rate	1991	0.0663195556110159	0.076505477231842	0.0585038407761227
6817	1	Deaths	44635	High SDI	1	Male	11	30-34 years	645	Down syndrome	1	Number	1991	22.8724318745182	28.1395763513845	19.4371705301063
6818	1	Deaths	44635	High SDI	2	Female	11	30-34 years	645	Down syndrome	1	Number	1991	24.8365431746978	28.2886538442859	22.2755346985061
6819	1	Deaths	44635	High SDI	3	Both	11	30-34 years	645	Down syndrome	1	Number	1991	47.708975049216	54.0327283649306	43.1243326983523
6820	1	Deaths	44635	High SDI	1	Male	11	30-34 years	645	Down syndrome	2	Percent	1991	0.000357353581474012	0.000438741452243002	0.000304063221922351
6821	1	Deaths	44635	High SDI	2	Female	11	30-34 years	645	Down syndrome	2	Percent	1991	0.000964589344814966	0.00109310439826984	0.000865286906396501
6822	1	Deaths	44635	High SDI	3	Both	11	30-34 years	645	Down syndrome	2	Percent	1991	0.000531551069169113	0.000600899973099927	0.000479628260971577
6823	1	Deaths	44635	High SDI	1	Male	11	30-34 years	645	Down syndrome	3	Rate	1991	0.0619837407872781	0.0762575757574438	0.0526742650884651
6824	1	Deaths	44635	High SDI	2	Female	11	30-34 years	645	Down syndrome	3	Rate	1991	0.0693491806940993	0.0789882453947451	0.062198272521199
6825	1	Deaths	44635	High SDI	3	Both	11	30-34 years	645	Down syndrome	3	Rate	1991	0.0656114109757582	0.0743081054085908	0.0593064158852312
6826	1	Deaths	44635	High SDI	1	Male	12	35-39 years	645	Down syndrome	1	Number	1991	24.349498005359	30.3662855764985	20.8656391088626
6827	1	Deaths	44635	High SDI	2	Female	12	35-39 years	645	Down syndrome	1	Number	1991	22.8269598746616	25.8532808671581	20.343829111126
6828	1	Deaths	44635	High SDI	3	Both	12	35-39 years	645	Down syndrome	1	Number	1991	47.1764578800207	53.3671869457748	42.4484336746658
6829	1	Deaths	44635	High SDI	1	Male	12	35-39 years	645	Down syndrome	2	Percent	1991	0.000307783745703034	0.000382845550989292	0.000263007070516287
6830	1	Deaths	44635	High SDI	2	Female	12	35-39 years	645	Down syndrome	2	Percent	1991	0.000658849187730987	0.000746431979405248	0.000589642946532051
6831	1	Deaths	44635	High SDI	3	Both	12	35-39 years	645	Down syndrome	2	Percent	1991	0.000414700005912129	0.000469527415929849	0.000374042715117743
6832	1	Deaths	44635	High SDI	1	Male	12	35-39 years	645	Down syndrome	3	Rate	1991	0.0700338003078407	0.087339228910892	0.060013557664472
6833	1	Deaths	44635	High SDI	2	Female	12	35-39 years	645	Down syndrome	3	Rate	1991	0.0673366485790417	0.076263913281746	0.0600117264466992
6834	1	Deaths	44635	High SDI	3	Both	12	35-39 years	645	Down syndrome	3	Rate	1991	0.0687022800533443	0.0777177343948188	0.0618169381338349
6835	1	Deaths	44635	High SDI	1	Male	13	40-44 years	645	Down syndrome	1	Number	1991	26.964436853867	34.0513141200528	23.3373135920607
6836	1	Deaths	44635	High SDI	2	Female	13	40-44 years	645	Down syndrome	1	Number	1991	27.2758133526291	31.0445733711836	24.4853815226556
6837	1	Deaths	44635	High SDI	3	Both	13	40-44 years	645	Down syndrome	1	Number	1991	54.240250206496	61.9243848625994	49.1937366183264
6838	1	Deaths	44635	High SDI	1	Male	13	40-44 years	645	Down syndrome	2	Percent	1991	0.0002623674211663	0.000331586668556881	0.000228342134875398
6839	1	Deaths	44635	High SDI	2	Female	13	40-44 years	645	Down syndrome	2	Percent	1991	0.000559291161011174	0.00063541035265615	0.000501640175102602
6840	1	Deaths	44635	High SDI	3	Both	13	40-44 years	645	Down syndrome	2	Percent	1991	0.00035792123476261	0.000408904568754463	0.000325202207689037
6841	1	Deaths	44635	High SDI	1	Male	13	40-44 years	645	Down syndrome	3	Rate	1991	0.0809793837975496	0.102262637632027	0.0700864358642901
6842	1	Deaths	44635	High SDI	2	Female	13	40-44 years	645	Down syndrome	3	Rate	1991	0.0836295833412415	0.095184869557279	0.0750739209209924
6843	1	Deaths	44635	High SDI	3	Both	13	40-44 years	645	Down syndrome	3	Rate	1991	0.0822907552209945	0.0939487627276565	0.0746344222796364
6844	1	Deaths	44635	High SDI	1	Male	14	45-49 years	645	Down syndrome	1	Number	1991	37.476834627962	46.178901072336	32.7562508071131
6845	1	Deaths	44635	High SDI	2	Female	14	45-49 years	645	Down syndrome	1	Number	1991	36.0662706723728	40.3434092200545	33.0330842510688
6846	1	Deaths	44635	High SDI	3	Both	14	45-49 years	645	Down syndrome	1	Number	1991	73.5431053003349	84.1251174282467	67.0790302692141
6847	1	Deaths	44635	High SDI	1	Male	14	45-49 years	645	Down syndrome	2	Percent	1991	0.000313419380137839	0.000386862055076617	0.000273617320442193
6848	1	Deaths	44635	High SDI	2	Female	14	45-49 years	645	Down syndrome	2	Percent	1991	0.00059906478042356	0.000669571150253442	0.000548193969773732
6849	1	Deaths	44635	High SDI	3	Both	14	45-49 years	645	Down syndrome	2	Percent	1991	0.000409075681598635	0.000466548732598139	0.000373068754233192
6850	1	Deaths	44635	High SDI	1	Male	14	45-49 years	645	Down syndrome	3	Rate	1991	0.146479908155515	0.180492329593691	0.128029292158121
6851	1	Deaths	44635	High SDI	2	Female	14	45-49 years	645	Down syndrome	3	Rate	1991	0.142304677167614	0.159180744719984	0.130336802296551
6852	1	Deaths	44635	High SDI	3	Both	14	45-49 years	645	Down syndrome	3	Rate	1991	0.144402153440249	0.165179972554101	0.131709918720471
6853	1	Deaths	44635	High SDI	1	Male	15	50-54 years	645	Down syndrome	1	Number	1991	54.0828415680582	66.1016575863801	47.9581939232443
6854	1	Deaths	44635	High SDI	2	Female	15	50-54 years	645	Down syndrome	1	Number	1991	50.7768329735695	56.3888581728571	45.9237781052065
6855	1	Deaths	44635	High SDI	3	Both	15	50-54 years	645	Down syndrome	1	Number	1991	104.859674541628	118.995097810778	96.0087206686004
6856	1	Deaths	44635	High SDI	1	Male	15	50-54 years	645	Down syndrome	2	Percent	1991	0.000318821242569684	0.000387391808837512	0.000283632841932577
6857	1	Deaths	44635	High SDI	2	Female	15	50-54 years	645	Down syndrome	2	Percent	1991	0.000587456578992263	0.000650793847387117	0.000532123517779903
6858	1	Deaths	44635	High SDI	3	Both	15	50-54 years	645	Down syndrome	2	Percent	1991	0.000409494293849135	0.000464765258899829	0.000375750680792001
6859	1	Deaths	44635	High SDI	1	Male	15	50-54 years	645	Down syndrome	3	Rate	1991	0.231135547240298	0.282500740655283	0.204960447264151
6860	1	Deaths	44635	High SDI	2	Female	15	50-54 years	645	Down syndrome	3	Rate	1991	0.214525309767747	0.238235363621012	0.194021803779153
6861	1	Deaths	44635	High SDI	3	Both	15	50-54 years	645	Down syndrome	3	Rate	1991	0.22278267530368	0.252814500466374	0.203978123492491
6862	1	Deaths	44635	High SDI	1	Male	16	55-59 years	645	Down syndrome	1	Number	1991	69.1138433870677	87.3578	62.5890990670644
6863	1	Deaths	44635	High SDI	2	Female	16	55-59 years	645	Down syndrome	1	Number	1991	66.3271707587195	72.9745475034181	60.8046093275323
6864	1	Deaths	44635	High SDI	3	Both	16	55-59 years	645	Down syndrome	1	Number	1991	135.441014145787	153.179056935741	126.485052737466
6865	1	Deaths	44635	High SDI	1	Male	16	55-59 years	645	Down syndrome	2	Percent	1991	0.000285231752233264	0.000359063020068408	0.000257542828946157
6866	1	Deaths	44635	High SDI	2	Female	16	55-59 years	645	Down syndrome	2	Percent	1991	0.000531504024600041	0.000583171242477254	0.000486783399122155
6867	1	Deaths	44635	High SDI	3	Both	16	55-59 years	645	Down syndrome	2	Percent	1991	0.000368944539631794	0.000417094164172669	0.000344578760193663
6868	1	Deaths	44635	High SDI	1	Male	16	55-59 years	645	Down syndrome	3	Rate	1991	0.329670994428583	0.416694258933929	0.29854815647091
6869	1	Deaths	44635	High SDI	2	Female	16	55-59 years	645	Down syndrome	3	Rate	1991	0.30305729737469	0.333430009007576	0.277824010280181
6870	1	Deaths	44635	High SDI	3	Both	16	55-59 years	645	Down syndrome	3	Rate	1991	0.316077973943622	0.357473150007048	0.295177494465432
6871	1	Deaths	44635	High SDI	1	Male	17	60-64 years	645	Down syndrome	1	Number	1991	68.4614118870773	88.0661411160158	61.9115022158947
6872	1	Deaths	44635	High SDI	2	Female	17	60-64 years	645	Down syndrome	1	Number	1991	60.5382428039164	67.6808711004758	55.5125565804854
6873	1	Deaths	44635	High SDI	3	Both	17	60-64 years	645	Down syndrome	1	Number	1991	128.999654690994	149.070237163713	119.992629432974
6874	1	Deaths	44635	High SDI	1	Male	17	60-64 years	645	Down syndrome	2	Percent	1991	0.000197370320221866	0.00025366969861653	0.000177931316509762
6875	1	Deaths	44635	High SDI	2	Female	17	60-64 years	645	Down syndrome	2	Percent	1991	0.000315476315268814	0.000352790088472814	0.000287960379009183
6876	1	Deaths	44635	High SDI	3	Both	17	60-64 years	645	Down syndrome	2	Percent	1991	0.000239435232181441	0.000275991721253233	0.000222891920135995
6877	1	Deaths	44635	High SDI	1	Male	17	60-64 years	645	Down syndrome	3	Rate	1991	0.358733164496021	0.46146061871483	0.3244120811479
6878	1	Deaths	44635	High SDI	2	Female	17	60-64 years	645	Down syndrome	3	Rate	1991	0.287970751111856	0.321947093010897	0.264064364510884
6879	1	Deaths	44635	High SDI	3	Both	17	60-64 years	645	Down syndrome	3	Rate	1991	0.321642168025232	0.371685291594192	0.299184440224433
6880	1	Deaths	44635	High SDI	1	Male	18	65-69 years	645	Down syndrome	1	Number	1991	40.5797865906547	53.8501345208391	36.1047077385191
6881	1	Deaths	44635	High SDI	2	Female	18	65-69 years	645	Down syndrome	1	Number	1991	40.6250496235206	45.9859357062708	36.7528432904858
6882	1	Deaths	44635	High SDI	3	Both	18	65-69 years	645	Down syndrome	1	Number	1991	81.2048362141753	94.9016951678473	74.8367222176778
6883	1	Deaths	44635	High SDI	1	Male	18	65-69 years	645	Down syndrome	2	Percent	1991	9.31368995362974e-05	0.000123283022241377	8.2988512411489e-05
6884	1	Deaths	44635	High SDI	2	Female	18	65-69 years	645	Down syndrome	2	Percent	1991	0.000141085476581809	0.000159391907172534	0.000127566452423517
6885	1	Deaths	44635	High SDI	3	Both	18	65-69 years	645	Down syndrome	2	Percent	1991	0.000112215105528258	0.000130734767290531	0.000103236526914315
6886	1	Deaths	44635	High SDI	1	Male	18	65-69 years	645	Down syndrome	3	Rate	1991	0.257911762222258	0.342253724256246	0.229469634507775
6887	1	Deaths	44635	High SDI	2	Female	18	65-69 years	645	Down syndrome	3	Rate	1991	0.205636089480033	0.232771850800223	0.186035735133042
6888	1	Deaths	44635	High SDI	3	Both	18	65-69 years	645	Down syndrome	3	Rate	1991	0.22881190127967	0.267405715205768	0.210868385363189
6889	1	Deaths	44635	High SDI	1	Male	22	All ages	645	Down syndrome	1	Number	1991	892.188469829076	1174.81216069288	773.789595793311
6890	1	Deaths	44635	High SDI	2	Female	22	All ages	645	Down syndrome	1	Number	1991	823.148222866512	999.009106633221	710.92382085468
6891	1	Deaths	44635	High SDI	3	Both	22	All ages	645	Down syndrome	1	Number	1991	1715.33669269559	2109.37110128406	1521.54454976867
6892	1	Deaths	44635	High SDI	1	Male	22	All ages	645	Down syndrome	2	Percent	1991	0.000231308335642263	0.000304519999570801	0.000200162744478937
6893	1	Deaths	44635	High SDI	2	Female	22	All ages	645	Down syndrome	2	Percent	1991	0.000228544103527073	0.00027715226820863	0.00019785028189279
6894	1	Deaths	44635	High SDI	3	Both	22	All ages	645	Down syndrome	2	Percent	1991	0.000229973176907909	0.000283086919922242	0.000204136302477312
6895	1	Deaths	44635	High SDI	1	Male	22	All ages	645	Down syndrome	3	Rate	1991	0.204094403394721	0.268746565491271	0.177009826115252
6896	1	Deaths	44635	High SDI	2	Female	22	All ages	645	Down syndrome	3	Rate	1991	0.183120070635782	0.222242620576163	0.158154287010689
6897	1	Deaths	44635	High SDI	3	Both	22	All ages	645	Down syndrome	3	Rate	1991	0.193460953296181	0.237901367030484	0.171604478779195
6898	1	Deaths	44635	High SDI	1	Male	27	Age-standardized	645	Down syndrome	3	Rate	1991	0.237716877658749	0.322262702103867	0.202285717939812
6899	1	Deaths	44635	High SDI	2	Female	27	Age-standardized	645	Down syndrome	3	Rate	1991	0.223184776229577	0.277533622219399	0.188687133077303
6900	1	Deaths	44635	High SDI	3	Both	27	Age-standardized	645	Down syndrome	3	Rate	1991	0.230400138894765	0.288557281306826	0.200929314437834
7591	1	Deaths	44639	Middle SDI	1	Male	1	<5 years	645	Down syndrome	1	Number	1990	4398.83425611383	7911.24981390099	2863.36393351758
7592	1	Deaths	44639	Middle SDI	2	Female	1	<5 years	645	Down syndrome	1	Number	1990	4006.78581138265	8293.24109485076	1719.98094915617
7593	1	Deaths	44639	Middle SDI	3	Both	1	<5 years	645	Down syndrome	1	Number	1990	8405.62006749649	15470.0780610866	5308.34429211881
7594	1	Deaths	44639	Middle SDI	1	Male	1	<5 years	645	Down syndrome	2	Percent	1990	0.00314509293575142	0.00562921176031102	0.00210783216708616
7595	1	Deaths	44639	Middle SDI	2	Female	1	<5 years	645	Down syndrome	2	Percent	1990	0.00354821296096024	0.00736601842146724	0.0014990148365474
7596	1	Deaths	44639	Middle SDI	3	Both	1	<5 years	645	Down syndrome	2	Percent	1990	0.0033255266955788	0.00611093885561082	0.00214783476196088
7597	1	Deaths	44639	Middle SDI	1	Male	1	<5 years	645	Down syndrome	3	Rate	1990	4.23340287107545	7.61372348353761	2.75567852556379
7598	1	Deaths	44639	Middle SDI	2	Female	1	<5 years	645	Down syndrome	3	Rate	1990	4.14660733150164	8.58264353141253	1.78000171447971
7599	1	Deaths	44639	Middle SDI	3	Both	1	<5 years	645	Down syndrome	3	Rate	1990	4.19158049738098	7.71437169097804	2.64708043303888
7600	1	Deaths	44639	Middle SDI	1	Male	6	5-9 years	645	Down syndrome	1	Number	1990	122.419180227958	220.646161694334	77.9196237501941
7601	1	Deaths	44639	Middle SDI	2	Female	6	5-9 years	645	Down syndrome	1	Number	1990	113.558542320529	213.374186040113	58.4455121871389
7602	1	Deaths	44639	Middle SDI	3	Both	6	5-9 years	645	Down syndrome	1	Number	1990	235.977722548487	400.336791874549	153.614781179755
7603	1	Deaths	44639	Middle SDI	1	Male	6	5-9 years	645	Down syndrome	2	Percent	1990	0.000957457518693704	0.00174378803701212	0.000622709826210804
7604	1	Deaths	44639	Middle SDI	2	Female	6	5-9 years	645	Down syndrome	2	Percent	1990	0.00128688691935682	0.00237169550864258	0.000658676106457413
7605	1	Deaths	44639	Middle SDI	3	Both	6	5-9 years	645	Down syndrome	2	Percent	1990	0.00109202380611747	0.00183689944619622	0.000709823411849326
7606	1	Deaths	44639	Middle SDI	1	Male	6	5-9 years	645	Down syndrome	3	Rate	1990	0.123010149051953	0.221711313433241	0.0782957745161771
7607	1	Deaths	44639	Middle SDI	2	Female	6	5-9 years	645	Down syndrome	3	Rate	1990	0.120836555173509	0.227049423822848	0.0621913086741733
7608	1	Deaths	44639	Middle SDI	3	Both	6	5-9 years	645	Down syndrome	3	Rate	1990	0.121954482797878	0.20689608269268	0.0793888973355812
7609	1	Deaths	44639	Middle SDI	1	Male	7	10-14 years	645	Down syndrome	1	Number	1990	65.8413868559987	101.023851159793	45.9609758614389
7610	1	Deaths	44639	Middle SDI	2	Female	7	10-14 years	645	Down syndrome	1	Number	1990	65.6182568616041	111.284379364334	39.7942949559598
7611	1	Deaths	44639	Middle SDI	3	Both	7	10-14 years	645	Down syndrome	1	Number	1990	131.459643717603	202.203619639737	93.2689427060685
7612	1	Deaths	44639	Middle SDI	1	Male	7	10-14 years	645	Down syndrome	2	Percent	1990	0.000838096412871848	0.00128817181397778	0.000590726812370683
7613	1	Deaths	44639	Middle SDI	2	Female	7	10-14 years	645	Down syndrome	2	Percent	1990	0.00113158499615732	0.00191741072310309	0.000678983940928342
7614	1	Deaths	44639	Middle SDI	3	Both	7	10-14 years	645	Down syndrome	2	Percent	1990	0.000962622332272586	0.00146251843249794	0.000678721871086825
7615	1	Deaths	44639	Middle SDI	1	Male	7	10-14 years	645	Down syndrome	3	Rate	1990	0.0702757893826159	0.107827784707113	0.0490564371999357
7616	1	Deaths	44639	Middle SDI	2	Female	7	10-14 years	645	Down syndrome	3	Rate	1990	0.0733234144756174	0.124351835343671	0.0444670998953062
7617	1	Deaths	44639	Middle SDI	3	Both	7	10-14 years	645	Down syndrome	3	Rate	1990	0.0717646767018268	0.110384274451231	0.0509161239931609
7618	1	Deaths	44639	Middle SDI	1	Male	8	15-19 years	645	Down syndrome	1	Number	1990	57.2983194619528	76.9401202525021	36.090874141707
7619	1	Deaths	44639	Middle SDI	2	Female	8	15-19 years	645	Down syndrome	1	Number	1990	50.2319695583609	79.0591807721092	36.652706288378
7620	1	Deaths	44639	Middle SDI	3	Both	8	15-19 years	645	Down syndrome	1	Number	1990	107.530289020314	146.453355050499	80.3846292586932
7621	1	Deaths	44639	Middle SDI	1	Male	8	15-19 years	645	Down syndrome	2	Percent	1990	0.000420348308398999	0.000560938670525255	0.000264823220527064
7622	1	Deaths	44639	Middle SDI	2	Female	8	15-19 years	645	Down syndrome	2	Percent	1990	0.00061216624540878	0.000947893362089049	0.000438812674727184
7623	1	Deaths	44639	Middle SDI	3	Both	8	15-19 years	645	Down syndrome	2	Percent	1990	0.000492326512271039	0.000672558114309281	0.00037076671843547
7624	1	Deaths	44639	Middle SDI	1	Male	8	15-19 years	645	Down syndrome	3	Rate	1990	0.0602280738267256	0.0808741911860412	0.0379362580384431
7625	1	Deaths	44639	Middle SDI	2	Female	8	15-19 years	645	Down syndrome	3	Rate	1990	0.0544790393963634	0.0857435665333385	0.0397516610920051
7626	1	Deaths	44639	Middle SDI	3	Both	8	15-19 years	645	Down syndrome	3	Rate	1990	0.0573985349234045	0.078175257326127	0.0429084678544703
7627	1	Deaths	44639	Middle SDI	1	Male	9	20-24 years	645	Down syndrome	1	Number	1990	39.9162375751644	59.443820509239	24.4249243665977
7628	1	Deaths	44639	Middle SDI	2	Female	9	20-24 years	645	Down syndrome	1	Number	1990	43.6075088292767	64.5395172163134	31.1549146808315
7629	1	Deaths	44639	Middle SDI	3	Both	9	20-24 years	645	Down syndrome	1	Number	1990	83.5237464044412	109.781449687818	58.1207936416249
7630	1	Deaths	44639	Middle SDI	1	Male	9	20-24 years	645	Down syndrome	2	Percent	1990	0.000238676028124952	0.000355664167112631	0.000147984044508811
7631	1	Deaths	44639	Middle SDI	2	Female	9	20-24 years	645	Down syndrome	2	Percent	1990	0.0004313932114336	0.000657073021885805	0.000300042565347164
7632	1	Deaths	44639	Middle SDI	3	Both	9	20-24 years	645	Down syndrome	2	Percent	1990	0.000311171727239279	0.000414895940108108	0.000220234907625046
7633	1	Deaths	44639	Middle SDI	1	Male	9	20-24 years	645	Down syndrome	3	Rate	1990	0.0443645697647827	0.0660683391590043	0.0271468787362784
7634	1	Deaths	44639	Middle SDI	2	Female	9	20-24 years	645	Down syndrome	3	Rate	1990	0.0493676883333411	0.073064636266958	0.0352702128442277
7635	1	Deaths	44639	Middle SDI	3	Both	9	20-24 years	645	Down syndrome	3	Rate	1990	0.0468431043510655	0.0615693635033623	0.0325962198622907
7636	1	Deaths	44639	Middle SDI	1	Male	10	25-29 years	645	Down syndrome	1	Number	1990	27.4817325302058	40.0756098142682	17.7320641195507
7637	1	Deaths	44639	Middle SDI	2	Female	10	25-29 years	645	Down syndrome	1	Number	1990	33.6481131411089	48.611399930619	25.3810596968689
7638	1	Deaths	44639	Middle SDI	3	Both	10	25-29 years	645	Down syndrome	1	Number	1990	61.1298456713147	77.7183012081425	45.1163768346321
7639	1	Deaths	44639	Middle SDI	1	Male	10	25-29 years	645	Down syndrome	2	Percent	1990	0.000168656142843958	0.000244040470703064	0.000109117264007707
7640	1	Deaths	44639	Middle SDI	2	Female	10	25-29 years	645	Down syndrome	2	Percent	1990	0.000336097509570191	0.000483695261772837	0.000252046226833259
7641	1	Deaths	44639	Middle SDI	3	Both	10	25-29 years	645	Down syndrome	2	Percent	1990	0.00023231430896087	0.000294745236972175	0.00017098487910011
7642	1	Deaths	44639	Middle SDI	1	Male	10	25-29 years	645	Down syndrome	3	Rate	1990	0.0361305179137124	0.0526878185975313	0.0233125280443781
7643	1	Deaths	44639	Middle SDI	2	Female	10	25-29 years	645	Down syndrome	3	Rate	1990	0.0449193308115117	0.0648949183431751	0.0338830356427174
7644	1	Deaths	44639	Middle SDI	3	Both	10	25-29 years	645	Down syndrome	3	Rate	1990	0.0404913190503681	0.0514792160149065	0.029884283016683
7645	1	Deaths	44639	Middle SDI	1	Male	11	30-34 years	645	Down syndrome	1	Number	1990	22.954199552604	32.8896534202445	15.8066982075837
7646	1	Deaths	44639	Middle SDI	2	Female	11	30-34 years	645	Down syndrome	1	Number	1990	28.0583155251995	39.773858453578	21.2852278582786
7647	1	Deaths	44639	Middle SDI	3	Both	11	30-34 years	645	Down syndrome	1	Number	1990	51.0125150778035	64.7214774754297	38.2891608653519
7648	1	Deaths	44639	Middle SDI	1	Male	11	30-34 years	645	Down syndrome	2	Percent	1990	0.00013458302979739	0.00019545270561506	9.17556511960095e-05
7649	1	Deaths	44639	Middle SDI	2	Female	11	30-34 years	645	Down syndrome	2	Percent	1990	0.000279798720228249	0.000387687639803421	0.000214275180633149
7650	1	Deaths	44639	Middle SDI	3	Both	11	30-34 years	645	Down syndrome	2	Percent	1990	0.000188282552616172	0.000238566107228565	0.000140963020508285
7651	1	Deaths	44639	Middle SDI	1	Male	11	30-34 years	645	Down syndrome	3	Rate	1990	0.0367136221109089	0.0526046793425491	0.0252816981696307
7652	1	Deaths	44639	Middle SDI	2	Female	11	30-34 years	645	Down syndrome	3	Rate	1990	0.0467335357382518	0.0662467792772189	0.0354523761741261
7653	1	Deaths	44639	Middle SDI	3	Both	11	30-34 years	645	Down syndrome	3	Rate	1990	0.0416220659923443	0.0528074650406034	0.0312408431126855
7654	1	Deaths	44639	Middle SDI	1	Male	12	35-39 years	645	Down syndrome	1	Number	1990	28.3152780427668	39.9580840522365	16.7715783173702
7655	1	Deaths	44639	Middle SDI	2	Female	12	35-39 years	645	Down syndrome	1	Number	1990	20.868	26.766973354319	15.9962907138375
7656	1	Deaths	44639	Middle SDI	3	Both	12	35-39 years	645	Down syndrome	1	Number	1990	49.1832914162868	62.2352332375012	36.8955960962374
7657	1	Deaths	44639	Middle SDI	1	Male	12	35-39 years	645	Down syndrome	2	Percent	1990	0.000137087617643156	0.000194814676060698	8.02735313880818e-05
7658	1	Deaths	44639	Middle SDI	2	Female	12	35-39 years	645	Down syndrome	2	Percent	1990	0.000176003603588244	0.000222324806061577	0.000131016780454498
7659	1	Deaths	44639	Middle SDI	3	Both	12	35-39 years	645	Down syndrome	2	Percent	1990	0.000151212846145132	0.00019066193137961	0.000112502223906809
7660	1	Deaths	44639	Middle SDI	1	Male	12	35-39 years	645	Down syndrome	3	Rate	1990	0.0487992308488465	0.068864722606558	0.0289045412435188
7661	1	Deaths	44639	Middle SDI	2	Female	12	35-39 years	645	Down syndrome	3	Rate	1990	0.0376464777686451	0.0482883659925176	0.0288577543036953
7662	1	Deaths	44639	Middle SDI	3	Both	12	35-39 years	645	Down syndrome	3	Rate	1990	0.0433502769745747	0.0548542913809451	0.0325198713598961
7663	1	Deaths	44639	Middle SDI	1	Male	13	40-44 years	645	Down syndrome	1	Number	1990	21.192375847565	33.8783636328927	13.0949799786624
7664	1	Deaths	44639	Middle SDI	2	Female	13	40-44 years	645	Down syndrome	1	Number	1990	22.849447289501	29.5074267403498	16.9992292531161
7665	1	Deaths	44639	Middle SDI	3	Both	13	40-44 years	645	Down syndrome	1	Number	1990	44.041823137066	57.8404898120055	32.5229966124374
7666	1	Deaths	44639	Middle SDI	1	Male	13	40-44 years	645	Down syndrome	2	Percent	1990	9.50606731275941e-05	0.000152810221145937	5.8603935924345e-05
7667	1	Deaths	44639	Middle SDI	2	Female	13	40-44 years	645	Down syndrome	2	Percent	1990	0.000180357045979533	0.000233447383189787	0.000134084544092141
7668	1	Deaths	44639	Middle SDI	3	Both	13	40-44 years	645	Down syndrome	2	Percent	1990	0.000125883608849336	0.00016780477551238	9.3081034589927e-05
7669	1	Deaths	44639	Middle SDI	1	Male	13	40-44 years	645	Down syndrome	3	Rate	1990	0.0467563387302679	0.0747451940754781	0.0288912070997818
7670	1	Deaths	44639	Middle SDI	2	Female	13	40-44 years	645	Down syndrome	3	Rate	1990	0.0540736922335769	0.0698299390767164	0.0402290295775943
7671	1	Deaths	44639	Middle SDI	3	Both	13	40-44 years	645	Down syndrome	3	Rate	1990	0.0502868084890608	0.0660420806159107	0.0371346503311208
7672	1	Deaths	44639	Middle SDI	1	Male	14	45-49 years	645	Down syndrome	1	Number	1990	29.8499254328375	48.6565605752571	17.7040155144495
7673	1	Deaths	44639	Middle SDI	2	Female	14	45-49 years	645	Down syndrome	1	Number	1990	38.5355483161842	54.0206659823194	23.0051660265907
7674	1	Deaths	44639	Middle SDI	3	Both	14	45-49 years	645	Down syndrome	1	Number	1990	68.3854737490216	86.2934340480217	47.0058555163288
7675	1	Deaths	44639	Middle SDI	1	Male	14	45-49 years	645	Down syndrome	2	Percent	1990	0.000121162939916549	0.000198542538245077	7.16965229312252e-05
7676	1	Deaths	44639	Middle SDI	2	Female	14	45-49 years	645	Down syndrome	2	Percent	1990	0.000275398022765792	0.000387938066608174	0.000166704645057689
7677	1	Deaths	44639	Middle SDI	3	Both	14	45-49 years	645	Down syndrome	2	Percent	1990	0.000176913814122218	0.000225251905400104	0.000119764783047876
7678	1	Deaths	44639	Middle SDI	1	Male	14	45-49 years	645	Down syndrome	3	Rate	1990	0.0817940110102958	0.133327477161385	0.0485120957227689
7679	1	Deaths	44639	Middle SDI	2	Female	14	45-49 years	645	Down syndrome	3	Rate	1990	0.113697563023607	0.159385770891508	0.0678758037310272
7680	1	Deaths	44639	Middle SDI	3	Both	14	45-49 years	645	Down syndrome	3	Rate	1990	0.0971563252826433	0.122598448010984	0.0667819631621504
7681	1	Deaths	44639	Middle SDI	1	Male	15	50-54 years	645	Down syndrome	1	Number	1990	30.7602628038674	48.7222091857976	17.8347163607669
7682	1	Deaths	44639	Middle SDI	2	Female	15	50-54 years	645	Down syndrome	1	Number	1990	33.1991562863588	42.768801113427	21.7096837002862
7683	1	Deaths	44639	Middle SDI	3	Both	15	50-54 years	645	Down syndrome	1	Number	1990	63.9594190902262	81.1086645062687	43.4953480144917
7684	1	Deaths	44639	Middle SDI	1	Male	15	50-54 years	645	Down syndrome	2	Percent	1990	9.16781859055001e-05	0.000145600372185563	5.29273030070892e-05
7685	1	Deaths	44639	Middle SDI	2	Female	15	50-54 years	645	Down syndrome	2	Percent	1990	0.000161279823539802	0.000212333629882563	0.000105958091938994
7686	1	Deaths	44639	Middle SDI	3	Both	15	50-54 years	645	Down syndrome	2	Percent	1990	0.000118052140268941	0.000150382382201145	8.11044856659312e-05
7687	1	Deaths	44639	Middle SDI	1	Male	15	50-54 years	645	Down syndrome	3	Rate	1990	0.0966100109348308	0.153023827924422	0.0560142204772278
7688	1	Deaths	44639	Middle SDI	2	Female	15	50-54 years	645	Down syndrome	3	Rate	1990	0.111810308282529	0.144039589323278	0.0731153046875041
7689	1	Deaths	44639	Middle SDI	3	Both	15	50-54 years	645	Down syndrome	3	Rate	1990	0.103944943809502	0.131815386920176	0.070687344720302
7690	1	Deaths	44639	Middle SDI	1	Male	16	55-59 years	645	Down syndrome	1	Number	1990	16.6072390173938	24.4308028132582	11.0251039344894
7691	1	Deaths	44639	Middle SDI	2	Female	16	55-59 years	645	Down syndrome	1	Number	1990	16.2738081030746	30.5508129769723	11.4496554794748
7692	1	Deaths	44639	Middle SDI	3	Both	16	55-59 years	645	Down syndrome	1	Number	1990	32.8810471204684	52.4635172571545	24.5407091116778
7693	1	Deaths	44639	Middle SDI	1	Male	16	55-59 years	645	Down syndrome	2	Percent	1990	3.90919807565951e-05	5.92262726245084e-05	2.5602972841225e-05
7694	1	Deaths	44639	Middle SDI	2	Female	16	55-59 years	645	Down syndrome	2	Percent	1990	5.92153102661545e-05	0.000111705408990725	4.18865159618361e-05
7695	1	Deaths	44639	Middle SDI	3	Both	16	55-59 years	645	Down syndrome	2	Percent	1990	4.6960161827597e-05	7.72834183620875e-05	3.44155755692984e-05
7696	1	Deaths	44639	Middle SDI	1	Male	16	55-59 years	645	Down syndrome	3	Rate	1990	0.0609319387447143	0.0896365843197969	0.0404510922548184
7697	1	Deaths	44639	Middle SDI	2	Female	16	55-59 years	645	Down syndrome	3	Rate	1990	0.0628067542904545	0.11790709291059	0.04418853250911
7698	1	Deaths	44639	Middle SDI	3	Both	16	55-59 years	645	Down syndrome	3	Rate	1990	0.0618456413089504	0.0986781186804759	0.0461583807725919
7699	1	Deaths	44639	Middle SDI	1	Male	17	60-64 years	645	Down syndrome	1	Number	1990	22.8223847416622	53.0382440123729	12.1359789970915
7700	1	Deaths	44639	Middle SDI	2	Female	17	60-64 years	645	Down syndrome	1	Number	1990	9.44384696429646	19.5761996599875	6.49622538135044
7701	1	Deaths	44639	Middle SDI	3	Both	17	60-64 years	645	Down syndrome	1	Number	1990	32.2662317059587	61.9065960726357	20.554981245645
7702	1	Deaths	44639	Middle SDI	1	Male	17	60-64 years	645	Down syndrome	2	Percent	1990	4.49759237061929e-05	0.00010606345083344	2.42177257943203e-05
7703	1	Deaths	44639	Middle SDI	2	Female	17	60-64 years	645	Down syndrome	2	Percent	1990	2.72732960890017e-05	5.54361280373302e-05	1.86588882754282e-05
7704	1	Deaths	44639	Middle SDI	3	Both	17	60-64 years	645	Down syndrome	2	Percent	1990	3.77757072848906e-05	7.25877761073672e-05	2.39223941570648e-05
7705	1	Deaths	44639	Middle SDI	1	Male	17	60-64 years	645	Down syndrome	3	Rate	1990	0.105554077511051	0.245303152273662	0.056129194307772
7706	1	Deaths	44639	Middle SDI	2	Female	17	60-64 years	645	Down syndrome	3	Rate	1990	0.044526657850204	0.0922995414435414	0.0306289593601806
7707	1	Deaths	44639	Middle SDI	3	Both	17	60-64 years	645	Down syndrome	3	Rate	1990	0.075333947572481	0.144537121825275	0.0479909737717154
7708	1	Deaths	44639	Middle SDI	1	Male	18	65-69 years	645	Down syndrome	1	Number	1990	6.35716705179413	10.9017902691852	3.81629289053511
7709	1	Deaths	44639	Middle SDI	2	Female	18	65-69 years	645	Down syndrome	1	Number	1990	10.1119006072146	13.2695167085804	5.28162207540957
7710	1	Deaths	44639	Middle SDI	3	Both	18	65-69 years	645	Down syndrome	1	Number	1990	16.4690676590087	20.6428252772522	10.2679147211164
7711	1	Deaths	44639	Middle SDI	1	Male	18	65-69 years	645	Down syndrome	2	Percent	1990	1.15434963861817e-05	1.98261789763797e-05	6.73775275589474e-06
7712	1	Deaths	44639	Middle SDI	2	Female	18	65-69 years	645	Down syndrome	2	Percent	1990	2.40909815110665e-05	3.1852355551389e-05	1.23371306033116e-05
7713	1	Deaths	44639	Middle SDI	3	Both	18	65-69 years	645	Down syndrome	2	Percent	1990	1.69553228767738e-05	2.16494758292205e-05	1.06281811995714e-05
7714	1	Deaths	44639	Middle SDI	1	Male	18	65-69 years	645	Down syndrome	3	Rate	1990	0.0410748505276182	0.070438514851336	0.0246577852636581
7715	1	Deaths	44639	Middle SDI	2	Female	18	65-69 years	645	Down syndrome	3	Rate	1990	0.0616911072352692	0.0809552239511901	0.0322223414258826
7716	1	Deaths	44639	Middle SDI	3	Both	18	65-69 years	645	Down syndrome	3	Rate	1990	0.0516786709041203	0.0647756021240722	0.0322199287009358
7717	1	Deaths	44639	Middle SDI	1	Male	22	All ages	645	Down syndrome	1	Number	1990	4890.64994525561	8485.5575994662	3364.19187034552
7718	1	Deaths	44639	Middle SDI	2	Female	22	All ages	645	Down syndrome	1	Number	1990	4492.79023855888	8998.03024074807	2106.60198987542
7719	1	Deaths	44639	Middle SDI	3	Both	22	All ages	645	Down syndrome	1	Number	1990	9383.44018381448	16840.7178079879	6175.65378683559
7720	1	Deaths	44639	Middle SDI	1	Male	22	All ages	645	Down syndrome	2	Percent	1990	0.000751407138480641	0.00131504604168355	0.000520658379596775
7721	1	Deaths	44639	Middle SDI	2	Female	22	All ages	645	Down syndrome	2	Percent	1990	0.000864740139847126	0.00176778953210066	0.000399646952208008
7722	1	Deaths	44639	Middle SDI	3	Both	22	All ages	645	Down syndrome	2	Percent	1990	0.000801305008419882	0.00143388786002285	0.000521082169865419
7723	1	Deaths	44639	Middle SDI	1	Male	22	All ages	645	Down syndrome	3	Rate	1990	0.557616536964883	0.967496610020224	0.383574584447066
7724	1	Deaths	44639	Middle SDI	2	Female	22	All ages	645	Down syndrome	3	Rate	1990	0.531160871055666	1.06379361748124	0.249053369620199
7725	1	Deaths	44639	Middle SDI	3	Both	22	All ages	645	Down syndrome	3	Rate	1990	0.544628397075047	0.977459542096124	0.358443849689191
7726	1	Deaths	44639	Middle SDI	1	Male	27	Age-standardized	645	Down syndrome	3	Rate	1990	0.479999822393725	0.826960911503795	0.334261121730452
7727	1	Deaths	44639	Middle SDI	2	Female	27	Age-standardized	645	Down syndrome	3	Rate	1990	0.476690486558191	0.947005991666444	0.228065938069349
7728	1	Deaths	44639	Middle SDI	3	Both	27	Age-standardized	645	Down syndrome	3	Rate	1990	0.47846858531108	0.85296819763101	0.318525544185968
7867	1	Deaths	44634	High-middle SDI	1	Male	1	<5 years	645	Down syndrome	1	Number	1991	2296.48560210261	3493.30839391208	1521.3456480217
7868	1	Deaths	44634	High-middle SDI	2	Female	1	<5 years	645	Down syndrome	1	Number	1991	2000.65961958066	3482.44600366723	966.173349773143
7869	1	Deaths	44634	High-middle SDI	3	Both	1	<5 years	645	Down syndrome	1	Number	1991	4297.14522168327	6389.48636193552	3059.34364852465
7870	1	Deaths	44634	High-middle SDI	1	Male	1	<5 years	645	Down syndrome	2	Percent	1991	0.00666572017060156	0.0102126980934324	0.00434120840161488
7871	1	Deaths	44634	High-middle SDI	2	Female	1	<5 years	645	Down syndrome	2	Percent	1991	0.00740057892917128	0.0125212088372939	0.00351164988579386
7872	1	Deaths	44634	High-middle SDI	3	Both	1	<5 years	645	Down syndrome	2	Percent	1991	0.00698946551154906	0.0103723633734827	0.00503545842683497
7873	1	Deaths	44634	High-middle SDI	1	Male	1	<5 years	645	Down syndrome	3	Rate	1991	4.81785467873087	7.32869919778717	3.19166914940698
7874	1	Deaths	44634	High-middle SDI	2	Female	1	<5 years	645	Down syndrome	3	Rate	1991	4.56010945442301	7.93754959135381	2.20220180574021
7875	1	Deaths	44634	High-middle SDI	3	Both	1	<5 years	645	Down syndrome	3	Rate	1991	4.69432212388731	6.98005434811925	3.34211292217341
7876	1	Deaths	44634	High-middle SDI	1	Male	6	5-9 years	645	Down syndrome	1	Number	1991	66.2094648502158	100.815351243907	48.2179608414777
7877	1	Deaths	44634	High-middle SDI	2	Female	6	5-9 years	645	Down syndrome	1	Number	1991	46.3297586644704	63.8148328779152	33.0492603520747
7878	1	Deaths	44634	High-middle SDI	3	Both	6	5-9 years	645	Down syndrome	1	Number	1991	112.539223514686	156.088012977989	85.3838058451124
7879	1	Deaths	44634	High-middle SDI	1	Male	6	5-9 years	645	Down syndrome	2	Percent	1991	0.00178697555015029	0.00266931845058074	0.00130986496550499
7880	1	Deaths	44634	High-middle SDI	2	Female	6	5-9 years	645	Down syndrome	2	Percent	1991	0.00215652734040263	0.00298864839324486	0.00155043612394414
7881	1	Deaths	44634	High-middle SDI	3	Both	6	5-9 years	645	Down syndrome	2	Percent	1991	0.00192251272308327	0.00268846757032212	0.0014330227008281
7882	1	Deaths	44634	High-middle SDI	1	Male	6	5-9 years	645	Down syndrome	3	Rate	1991	0.13854991324543	0.210966184370319	0.100900895462177
7883	1	Deaths	44634	High-middle SDI	2	Female	6	5-9 years	645	Down syndrome	3	Rate	1991	0.103026880332598	0.141909721524186	0.0734940627693209
7884	1	Deaths	44634	High-middle SDI	3	Both	6	5-9 years	645	Down syndrome	3	Rate	1991	0.121328164815909	0.168277970763765	0.0920519988022973
7885	1	Deaths	44634	High-middle SDI	1	Male	7	10-14 years	645	Down syndrome	1	Number	1991	30.4897145766767	45.0109306105012	23.0246842696032
7886	1	Deaths	44634	High-middle SDI	2	Female	7	10-14 years	645	Down syndrome	1	Number	1991	26.2247523357825	36.544721693537	20.3261426184404
7887	1	Deaths	44634	High-middle SDI	3	Both	7	10-14 years	645	Down syndrome	1	Number	1991	56.7144669124591	75.4920496145185	45.4374691916098
7888	1	Deaths	44634	High-middle SDI	1	Male	7	10-14 years	645	Down syndrome	2	Percent	1991	0.00114640972254183	0.00171336263900199	0.000875844719023094
7889	1	Deaths	44634	High-middle SDI	2	Female	7	10-14 years	645	Down syndrome	2	Percent	1991	0.00173483377076978	0.00239077655467093	0.00133260744899605
7890	1	Deaths	44634	High-middle SDI	3	Both	7	10-14 years	645	Down syndrome	2	Percent	1991	0.00135939064488397	0.00182462856484993	0.00108013974800552
7891	1	Deaths	44634	High-middle SDI	1	Male	7	10-14 years	645	Down syndrome	3	Rate	1991	0.0664339691702116	0.0980742134853562	0.0501684317534007
7892	1	Deaths	44634	High-middle SDI	2	Female	7	10-14 years	645	Down syndrome	3	Rate	1991	0.0600662881849267	0.0837035849481335	0.0465558615987871
7893	1	Deaths	44634	High-middle SDI	3	Both	7	10-14 years	645	Down syndrome	3	Rate	1991	0.0633295902798725	0.0842973729939969	0.0507372538950346
7894	1	Deaths	44634	High-middle SDI	1	Male	8	15-19 years	645	Down syndrome	1	Number	1991	27.675486567435	36.8362183893291	19.5191341826104
7895	1	Deaths	44634	High-middle SDI	2	Female	8	15-19 years	645	Down syndrome	1	Number	1991	23.9454305574655	30.6837909033186	18.5602005444437
7896	1	Deaths	44634	High-middle SDI	3	Both	8	15-19 years	645	Down syndrome	1	Number	1991	51.6209171249004	64.2139052385128	40.8167101964716
7897	1	Deaths	44634	High-middle SDI	1	Male	8	15-19 years	645	Down syndrome	2	Percent	1991	0.000509640829684879	0.000671723925309527	0.000365095549683079
7898	1	Deaths	44634	High-middle SDI	2	Female	8	15-19 years	645	Down syndrome	2	Percent	1991	0.000956409580040316	0.00123779363457797	0.000742505269499046
7899	1	Deaths	44634	High-middle SDI	3	Both	8	15-19 years	645	Down syndrome	2	Percent	1991	0.000650467619564976	0.000818168637863095	0.000514549459121813
7900	1	Deaths	44634	High-middle SDI	1	Male	8	15-19 years	645	Down syndrome	3	Rate	1991	0.0571313655128564	0.0760421484111676	0.0402939542458986
7901	1	Deaths	44634	High-middle SDI	2	Female	8	15-19 years	645	Down syndrome	3	Rate	1991	0.0511669403779973	0.0655655656703805	0.0396597034403771
7902	1	Deaths	44634	High-middle SDI	3	Both	8	15-19 years	645	Down syndrome	3	Rate	1991	0.0542006057658255	0.0674229121907222	0.0428564725548001
7903	1	Deaths	44634	High-middle SDI	1	Male	9	20-24 years	645	Down syndrome	1	Number	1991	22.8423411596414	30.9362059307086	16.1078173268545
7904	1	Deaths	44634	High-middle SDI	2	Female	9	20-24 years	645	Down syndrome	1	Number	1991	22.833832262425	30.2936729424138	17.5094193464189
7905	1	Deaths	44634	High-middle SDI	3	Both	9	20-24 years	645	Down syndrome	1	Number	1991	45.6761734220664	56.8575399205755	37.2122158994694
7906	1	Deaths	44634	High-middle SDI	1	Male	9	20-24 years	645	Down syndrome	2	Percent	1991	0.000310035822861694	0.000415586156993503	0.000215738618215888
7907	1	Deaths	44634	High-middle SDI	2	Female	9	20-24 years	645	Down syndrome	2	Percent	1991	0.000742786704734173	0.000985887434229012	0.000578267471368487
7908	1	Deaths	44634	High-middle SDI	3	Both	9	20-24 years	645	Down syndrome	2	Percent	1991	0.000437200004165862	0.000545391720184966	0.000354658250126436
7909	1	Deaths	44634	High-middle SDI	1	Male	9	20-24 years	645	Down syndrome	3	Rate	1991	0.0459915235675408	0.0622879780233006	0.032432011019894
7910	1	Deaths	44634	High-middle SDI	2	Female	9	20-24 years	645	Down syndrome	3	Rate	1991	0.0474342552890039	0.0629310839931449	0.0363734942822977
7911	1	Deaths	44634	High-middle SDI	3	Both	9	20-24 years	645	Down syndrome	3	Rate	1991	0.0467016153551042	0.0581340064298246	0.038047639792184
7912	1	Deaths	44634	High-middle SDI	1	Male	10	25-29 years	645	Down syndrome	1	Number	1991	19.5575786122407	24.8211323778805	14.6991207563711
7913	1	Deaths	44634	High-middle SDI	2	Female	10	25-29 years	645	Down syndrome	1	Number	1991	22.1008676749866	28.0272726380716	17.9385749223266
7914	1	Deaths	44634	High-middle SDI	3	Both	10	25-29 years	645	Down syndrome	1	Number	1991	41.6584462872272	50.0111094581158	34.4078762873786
7915	1	Deaths	44634	High-middle SDI	1	Male	10	25-29 years	645	Down syndrome	2	Percent	1991	0.00023877033615219	0.00030076865927458	0.000177644800484306
7916	1	Deaths	44634	High-middle SDI	2	Female	10	25-29 years	645	Down syndrome	2	Percent	1991	0.00065520037198983	0.000826980656847919	0.000527214418068882
7917	1	Deaths	44634	High-middle SDI	3	Both	10	25-29 years	645	Down syndrome	2	Percent	1991	0.000360041336316119	0.000430752654459661	0.000297005058308633
7918	1	Deaths	44634	High-middle SDI	1	Male	10	25-29 years	645	Down syndrome	3	Rate	1991	0.040423344213754	0.0513025256234041	0.0303814510863035
7919	1	Deaths	44634	High-middle SDI	2	Female	10	25-29 years	645	Down syndrome	3	Rate	1991	0.0471319356756005	0.0597704864155705	0.0382555007244326
7920	1	Deaths	44634	High-middle SDI	3	Both	10	25-29 years	645	Down syndrome	3	Rate	1991	0.0437251673406481	0.0524922152609914	0.0361148886381592
7921	1	Deaths	44634	High-middle SDI	1	Male	11	30-34 years	645	Down syndrome	1	Number	1991	16.9646776410247	20.6638348506919	12.8841927511664
7922	1	Deaths	44634	High-middle SDI	2	Female	11	30-34 years	645	Down syndrome	1	Number	1991	20.830127140197	25.2642575659418	17.1835997629867
7923	1	Deaths	44634	High-middle SDI	3	Both	11	30-34 years	645	Down syndrome	1	Number	1991	37.7948047812217	43.8034910590498	32.3491471028122
7924	1	Deaths	44634	High-middle SDI	1	Male	11	30-34 years	645	Down syndrome	2	Percent	1991	0.000164408472756541	0.000200887467663189	0.000124508535916449
7925	1	Deaths	44634	High-middle SDI	2	Female	11	30-34 years	645	Down syndrome	2	Percent	1991	0.000510199791500914	0.000623657583843129	0.000414486706701996
7926	1	Deaths	44634	High-middle SDI	3	Both	11	30-34 years	645	Down syndrome	2	Percent	1991	0.000262334560787911	0.000301709477462895	0.000223514032008225
7927	1	Deaths	44634	High-middle SDI	1	Male	11	30-34 years	645	Down syndrome	3	Rate	1991	0.0389465725861635	0.0474388939743128	0.0295788201117338
7928	1	Deaths	44634	High-middle SDI	2	Female	11	30-34 years	645	Down syndrome	3	Rate	1991	0.0498045664332104	0.0604065153256085	0.0410857663132476
7929	1	Deaths	44634	High-middle SDI	3	Both	11	30-34 years	645	Down syndrome	3	Rate	1991	0.0442652432162429	0.0513026114745997	0.0378872935746836
7930	1	Deaths	44634	High-middle SDI	1	Male	12	35-39 years	645	Down syndrome	1	Number	1991	17.2948039733886	20.9803579320942	13.0843477819891
7931	1	Deaths	44634	High-middle SDI	2	Female	12	35-39 years	645	Down syndrome	1	Number	1991	20.5619360735983	24.6042435797333	17.2404674060506
7932	1	Deaths	44634	High-middle SDI	3	Both	12	35-39 years	645	Down syndrome	1	Number	1991	37.8567400469869	43.9983415345404	32.3774722560245
7933	1	Deaths	44634	High-middle SDI	1	Male	12	35-39 years	645	Down syndrome	2	Percent	1991	0.000125472424663966	0.000151644231194543	9.66448959447613e-05
7934	1	Deaths	44634	High-middle SDI	2	Female	12	35-39 years	645	Down syndrome	2	Percent	1991	0.000347583813421876	0.000419297328155274	0.000283937667583575
7935	1	Deaths	44634	High-middle SDI	3	Both	12	35-39 years	645	Down syndrome	2	Percent	1991	0.00019205796759407	0.000225183828845114	0.000160855267010005
7936	1	Deaths	44634	High-middle SDI	1	Male	12	35-39 years	645	Down syndrome	3	Rate	1991	0.0412352808734113	0.050022593692636	0.0311964655202741
7937	1	Deaths	44634	High-middle SDI	2	Female	12	35-39 years	645	Down syndrome	3	Rate	1991	0.0506274070386703	0.0605803388421762	0.0424493178939403
7938	1	Deaths	44634	High-middle SDI	3	Both	12	35-39 years	645	Down syndrome	3	Rate	1991	0.0458558298965047	0.0532951453989971	0.0392187985127163
7939	1	Deaths	44634	High-middle SDI	1	Male	13	40-44 years	645	Down syndrome	1	Number	1991	16.5884365107529	19.8266380012905	12.6081258200933
7940	1	Deaths	44634	High-middle SDI	2	Female	13	40-44 years	645	Down syndrome	1	Number	1991	21.0371225732675	24.857477901213	18.4166666959972
7941	1	Deaths	44634	High-middle SDI	3	Both	13	40-44 years	645	Down syndrome	1	Number	1991	37.6255590840204	42.8057084000221	33.0498655721634
7942	1	Deaths	44634	High-middle SDI	1	Male	13	40-44 years	645	Down syndrome	2	Percent	1991	9.91029976007476e-05	0.000118288098732308	7.61728667460406e-05
7943	1	Deaths	44634	High-middle SDI	2	Female	13	40-44 years	645	Down syndrome	2	Percent	1991	0.000289252532611054	0.000345861690163725	0.000249285059972691
7944	1	Deaths	44634	High-middle SDI	3	Both	13	40-44 years	645	Down syndrome	2	Percent	1991	0.000156603125107693	0.000177822770851349	0.000137154067094646
7945	1	Deaths	44634	High-middle SDI	1	Male	13	40-44 years	645	Down syndrome	3	Rate	1991	0.0491149307188761	0.0587025758087811	0.0373300537243128
7946	1	Deaths	44634	High-middle SDI	2	Female	13	40-44 years	645	Down syndrome	3	Rate	1991	0.06412521890847	0.0757704009365456	0.0561375625079943
7947	1	Deaths	44634	High-middle SDI	3	Both	13	40-44 years	645	Down syndrome	3	Rate	1991	0.0565109131408741	0.0642911289085556	0.0496385469913002
7948	1	Deaths	44634	High-middle SDI	1	Male	14	45-49 years	645	Down syndrome	1	Number	1991	18.3398456731934	21.0795318050052	14.0803941161469
7949	1	Deaths	44634	High-middle SDI	2	Female	14	45-49 years	645	Down syndrome	1	Number	1991	21.7133168816319	24.8586408784261	19.2648789090488
7950	1	Deaths	44634	High-middle SDI	3	Both	14	45-49 years	645	Down syndrome	1	Number	1991	40.0531625548253	43.9686922557086	35.5088481119308
7951	1	Deaths	44634	High-middle SDI	1	Male	14	45-49 years	645	Down syndrome	2	Percent	1991	0.000108054611493442	0.000126339044026823	8.30405256164083e-05
7952	1	Deaths	44634	High-middle SDI	2	Female	14	45-49 years	645	Down syndrome	2	Percent	1991	0.000277175058673163	0.000323194875212785	0.000243426438897793
7953	1	Deaths	44634	High-middle SDI	3	Both	14	45-49 years	645	Down syndrome	2	Percent	1991	0.000161368967532557	0.000179431458375666	0.000140270928527744
7954	1	Deaths	44634	High-middle SDI	1	Male	14	45-49 years	645	Down syndrome	3	Rate	1991	0.0735010402212513	0.08448094616791	0.0564303338590623
7955	1	Deaths	44634	High-middle SDI	2	Female	14	45-49 years	645	Down syndrome	3	Rate	1991	0.0887098428166126	0.101560076564132	0.0787067397035266
7956	1	Deaths	44634	High-middle SDI	3	Both	14	45-49 years	645	Down syndrome	3	Rate	1991	0.0810323594256074	0.0889539463821757	0.0718386654001841
7957	1	Deaths	44634	High-middle SDI	1	Male	15	50-54 years	645	Down syndrome	1	Number	1991	24.1028656190027	27.480393753701	19.279330524159
7958	1	Deaths	44634	High-middle SDI	2	Female	15	50-54 years	645	Down syndrome	1	Number	1991	27.0692704882734	30.2915566972845	24.2724046789873
7959	1	Deaths	44634	High-middle SDI	3	Both	15	50-54 years	645	Down syndrome	1	Number	1991	51.1721361072761	56.4187025168503	45.2759920324343
7960	1	Deaths	44634	High-middle SDI	1	Male	15	50-54 years	645	Down syndrome	2	Percent	1991	8.06935681008268e-05	9.38523790863825e-05	6.39835443944725e-05
7961	1	Deaths	44634	High-middle SDI	2	Female	15	50-54 years	645	Down syndrome	2	Percent	1991	0.000195083680397774	0.000219166180838408	0.000171138464794125
7962	1	Deaths	44634	High-middle SDI	3	Both	15	50-54 years	645	Down syndrome	2	Percent	1991	0.000116923861290955	0.000129848773505261	0.000102763986562138
7963	1	Deaths	44634	High-middle SDI	1	Male	15	50-54 years	645	Down syndrome	3	Rate	1991	0.0919060298906527	0.104784797362159	0.0735135296953308
7964	1	Deaths	44634	High-middle SDI	2	Female	15	50-54 years	645	Down syndrome	3	Rate	1991	0.100992813267966	0.113014849456329	0.0905579791805401
7965	1	Deaths	44634	High-middle SDI	3	Both	15	50-54 years	645	Down syndrome	3	Rate	1991	0.0964989101008449	0.106392730816756	0.0853801349176669
7966	1	Deaths	44634	High-middle SDI	1	Male	16	55-59 years	645	Down syndrome	1	Number	1991	26.7143907748289	30.1033438425352	21.5710317874418
7967	1	Deaths	44634	High-middle SDI	2	Female	16	55-59 years	645	Down syndrome	1	Number	1991	26.7272237078524	30.3883055405616	23.7027255410663
7968	1	Deaths	44634	High-middle SDI	3	Both	16	55-59 years	645	Down syndrome	1	Number	1991	53.4416144826814	58.3353007071521	47.0602224269375
7969	1	Deaths	44634	High-middle SDI	1	Male	16	55-59 years	645	Down syndrome	2	Percent	1991	7.18335974268817e-05	8.38297537161096e-05	5.78383070394044e-05
7970	1	Deaths	44634	High-middle SDI	2	Female	16	55-59 years	645	Down syndrome	2	Percent	1991	0.000140018049473636	0.000160966608013952	0.00012135278154176
7971	1	Deaths	44634	High-middle SDI	3	Both	16	55-59 years	645	Down syndrome	2	Percent	1991	9.48985037298158e-05	0.000105516767307638	8.34602650643146e-05
7972	1	Deaths	44634	High-middle SDI	1	Male	16	55-59 years	645	Down syndrome	3	Rate	1991	0.116873268464868	0.131699660166455	0.0943714947650361
7973	1	Deaths	44634	High-middle SDI	2	Female	16	55-59 years	645	Down syndrome	3	Rate	1991	0.111738746243185	0.127044664222254	0.0990941993622382
7974	1	Deaths	44634	High-middle SDI	3	Both	16	55-59 years	645	Down syndrome	3	Rate	1991	0.114247731671175	0.124709476812454	0.100605562093581
7975	1	Deaths	44634	High-middle SDI	1	Male	17	60-64 years	645	Down syndrome	1	Number	1991	21.7503464080925	24.8377236077611	18.2031
7976	1	Deaths	44634	High-middle SDI	2	Female	17	60-64 years	645	Down syndrome	1	Number	1991	21.1369485464269	23.3901988602103	18.9838619013004
7977	1	Deaths	44634	High-middle SDI	3	Both	17	60-64 years	645	Down syndrome	1	Number	1991	42.8872949545194	47.2848428091041	38.5678753892497
7978	1	Deaths	44634	High-middle SDI	1	Male	17	60-64 years	645	Down syndrome	2	Percent	1991	4.28673978654231e-05	5.03337013423579e-05	3.53755249040586e-05
7979	1	Deaths	44634	High-middle SDI	2	Female	17	60-64 years	645	Down syndrome	2	Percent	1991	7.3119304831327e-05	8.19695575434681e-05	6.41289625952983e-05
7980	1	Deaths	44634	High-middle SDI	3	Both	17	60-64 years	645	Down syndrome	2	Percent	1991	5.3828052122043e-05	6.0453231927882e-05	4.78673268109548e-05
7981	1	Deaths	44634	High-middle SDI	1	Male	17	60-64 years	645	Down syndrome	3	Rate	1991	0.105916567381862	0.120951012767994	0.0886429451063154
7982	1	Deaths	44634	High-middle SDI	2	Female	17	60-64 years	645	Down syndrome	3	Rate	1991	0.0905176183134255	0.100167017393887	0.081297163681045
7983	1	Deaths	44634	High-middle SDI	3	Both	17	60-64 years	645	Down syndrome	3	Rate	1991	0.0977230807491284	0.107743342566701	0.0878808422163915
7984	1	Deaths	44634	High-middle SDI	1	Male	18	65-69 years	645	Down syndrome	1	Number	1991	9.97365985952084	11.403608666087	8.03994731627715
7985	1	Deaths	44634	High-middle SDI	2	Female	18	65-69 years	645	Down syndrome	1	Number	1991	10.8563538902811	12.0807106135446	9.59490461318973
7986	1	Deaths	44634	High-middle SDI	3	Both	18	65-69 years	645	Down syndrome	1	Number	1991	20.830013749802	22.695354438013	18.7395858455908
7987	1	Deaths	44634	High-middle SDI	1	Male	18	65-69 years	645	Down syndrome	2	Percent	1991	1.93969208021082e-05	2.24817447353341e-05	1.54928581331643e-05
7988	1	Deaths	44634	High-middle SDI	2	Female	18	65-69 years	645	Down syndrome	2	Percent	1991	2.87277818001852e-05	3.22200855045508e-05	2.50283888050722e-05
7989	1	Deaths	44634	High-middle SDI	3	Both	18	65-69 years	645	Down syndrome	2	Percent	1991	2.33389223254484e-05	2.56788925722577e-05	2.08374508350197e-05
7990	1	Deaths	44634	High-middle SDI	1	Male	18	65-69 years	645	Down syndrome	3	Rate	1991	0.0698117877762368	0.0798208801275851	0.056276542781862
7991	1	Deaths	44634	High-middle SDI	2	Female	18	65-69 years	645	Down syndrome	3	Rate	1991	0.0578843345178246	0.0644124078336711	0.0511584896650886
7992	1	Deaths	44634	High-middle SDI	3	Both	18	65-69 years	645	Down syndrome	3	Rate	1991	0.0630414926394476	0.068686897519079	0.0567148671787285
7993	1	Deaths	44634	High-middle SDI	1	Male	22	All ages	645	Down syndrome	1	Number	1991	2614.98921432862	3867.85437071628	1829.26
7994	1	Deaths	44634	High-middle SDI	2	Female	22	All ages	645	Down syndrome	1	Number	1991	2312.02656037732	3839.59310395339	1262.4895742248
7995	1	Deaths	44634	High-middle SDI	3	Both	22	All ages	645	Down syndrome	1	Number	1991	4927.01577470594	7097.70011817377	3641.58628853687
7996	1	Deaths	44634	High-middle SDI	1	Male	22	All ages	645	Down syndrome	2	Percent	1991	0.000556984907581882	0.000829639250773938	0.000386149267421985
7997	1	Deaths	44634	High-middle SDI	2	Female	22	All ages	645	Down syndrome	2	Percent	1991	0.000568163647343428	0.000937545908013278	0.000310557867352222
7998	1	Deaths	44634	High-middle SDI	3	Both	22	All ages	645	Down syndrome	2	Percent	1991	0.000561926781954518	0.000807493528196778	0.000415995227421266
7999	1	Deaths	44634	High-middle SDI	1	Male	22	All ages	645	Down syndrome	3	Rate	1991	0.488363632855303	0.722343098582619	0.341624056142447
8000	1	Deaths	44634	High-middle SDI	2	Female	22	All ages	645	Down syndrome	3	Rate	1991	0.428143397029395	0.711019701464397	0.233789085422352
8001	1	Deaths	44634	High-middle SDI	3	Both	22	All ages	645	Down syndrome	3	Rate	1991	0.458126051080088	0.659961622932634	0.338603654284902
8002	1	Deaths	44634	High-middle SDI	1	Male	27	Age-standardized	645	Down syndrome	3	Rate	1991	0.564630048906969	0.837908402968054	0.392334509368904
8003	1	Deaths	44634	High-middle SDI	2	Female	27	Age-standardized	645	Down syndrome	3	Rate	1991	0.5403657801497	0.904118192024125	0.28952520729492
8004	1	Deaths	44634	High-middle SDI	3	Both	27	Age-standardized	645	Down syndrome	3	Rate	1991	0.552992112709573	0.799848515093062	0.406910632756955
8419	1	Deaths	6	People's Republic of China	1	Male	1	<5 years	645	Down syndrome	1	Number	1991	3828.89680167557	6068.19144588513	2293.57953542204
8420	1	Deaths	6	People's Republic of China	2	Female	1	<5 years	645	Down syndrome	1	Number	1991	2706.48324188491	5329.48713527644	981.91824670629
8421	1	Deaths	6	People's Republic of China	3	Both	1	<5 years	645	Down syndrome	1	Number	1991	6535.38004356047	10397.999810836	4284.19062567039
8422	1	Deaths	6	People's Republic of China	1	Male	1	<5 years	645	Down syndrome	2	Percent	1991	0.0057013231931802	0.00866081757678702	0.00321199156501563
8423	1	Deaths	6	People's Republic of China	2	Female	1	<5 years	645	Down syndrome	2	Percent	1991	0.00513656480858703	0.0101137039319517	0.00190698735906163
8424	1	Deaths	6	People's Republic of China	3	Both	1	<5 years	645	Down syndrome	2	Percent	1991	0.0054533835648082	0.00887332452051771	0.00359920373359474
8425	1	Deaths	6	People's Republic of China	1	Male	1	<5 years	645	Down syndrome	3	Rate	1991	6.46675571377295	10.248777582037	3.87370549114631
8426	1	Deaths	6	People's Republic of China	2	Female	1	<5 years	645	Down syndrome	3	Rate	1991	5.1865498065791	10.2131245606321	1.88169201039803
8427	1	Deaths	6	People's Republic of China	3	Both	1	<5 years	645	Down syndrome	3	Rate	1991	5.86702823640857	9.33463059312919	3.84606055094407
8428	1	Deaths	6	People's Republic of China	1	Male	6	5-9 years	645	Down syndrome	1	Number	1991	44.7757229350656	77.2282	23.135451508221
8429	1	Deaths	6	People's Republic of China	2	Female	6	5-9 years	645	Down syndrome	1	Number	1991	14.2037956119444	26.3949299966688	6.98883846841911
8430	1	Deaths	6	People's Republic of China	3	Both	6	5-9 years	645	Down syndrome	1	Number	1991	58.9795	91.1536017920054	37.4301255662847
8431	1	Deaths	6	People's Republic of China	1	Male	6	5-9 years	645	Down syndrome	2	Percent	1991	0.000635064968634616	0.00108351455396984	0.000324683843065421
8432	1	Deaths	6	People's Republic of China	2	Female	6	5-9 years	645	Down syndrome	2	Percent	1991	0.000368105345817583	0.000679106847909629	0.000178234476423287
8433	1	Deaths	6	People's Republic of China	3	Both	6	5-9 years	645	Down syndrome	2	Percent	1991	0.00054064788040497	0.000830606783324792	0.000342738968514135
8434	1	Deaths	6	People's Republic of China	1	Male	6	5-9 years	645	Down syndrome	3	Rate	1991	0.0793607611537685	0.136879649083858	0.0410054136700637
8435	1	Deaths	6	People's Republic of China	2	Female	6	5-9 years	645	Down syndrome	3	Rate	1991	0.0273722994021582	0.0508659759902672	0.0134682717392821
8436	1	Deaths	6	People's Republic of China	3	Both	6	5-9 years	645	Down syndrome	3	Rate	1991	0.0544535510769652	0.084158661062552	0.0345578143829089
8437	1	Deaths	6	People's Republic of China	1	Male	7	10-14 years	645	Down syndrome	1	Number	1991	12.2310744390134	26.8293900603765	5.60843011828115
8438	1	Deaths	6	People's Republic of China	2	Female	7	10-14 years	645	Down syndrome	1	Number	1991	4.15307744243963	8.2415649122734	2.2639051205995
8439	1	Deaths	6	People's Republic of China	3	Both	7	10-14 years	645	Down syndrome	1	Number	1991	16.384151881453	32.146980316029	9.32215303622821
8440	1	Deaths	6	People's Republic of China	1	Male	7	10-14 years	645	Down syndrome	2	Percent	1991	0.000311738564719975	0.000701371615921367	0.000142876882506804
8441	1	Deaths	6	People's Republic of China	2	Female	7	10-14 years	645	Down syndrome	2	Percent	1991	0.000182922636205395	0.000360677706420288	0.000101050467022729
8442	1	Deaths	6	People's Republic of China	3	Both	7	10-14 years	645	Down syndrome	2	Percent	1991	0.000264410344376254	0.00052489913914283	0.000152365611640892
8443	1	Deaths	6	People's Republic of China	1	Male	7	10-14 years	645	Down syndrome	3	Rate	1991	0.0235062421496568	0.0515619574250321	0.0107785392932642
8444	1	Deaths	6	People's Republic of China	2	Female	7	10-14 years	645	Down syndrome	3	Rate	1991	0.00853884753296142	0.0169448962111258	0.00465465451145889
8445	1	Deaths	6	People's Republic of China	3	Both	7	10-14 years	645	Down syndrome	3	Rate	1991	0.0162749872417363	0.0319327908023104	0.00926004121713944
8446	1	Deaths	6	People's Republic of China	1	Male	8	15-19 years	645	Down syndrome	1	Number	1991	13.8665061916871	30.7698317872095	6.49170567915907
8447	1	Deaths	6	People's Republic of China	2	Female	8	15-19 years	645	Down syndrome	1	Number	1991	6.55058073991011	11.1148465997803	3.3597003914887
8448	1	Deaths	6	People's Republic of China	3	Both	8	15-19 years	645	Down syndrome	1	Number	1991	20.4170869315972	38.2258067329024	11.2626299963347
8449	1	Deaths	6	People's Republic of China	1	Male	8	15-19 years	645	Down syndrome	2	Percent	1991	0.000200059913192475	0.000445476304163832	9.31217314497188e-05
8450	1	Deaths	6	People's Republic of China	2	Female	8	15-19 years	645	Down syndrome	2	Percent	1991	0.000175519441157133	0.000294549040120794	9.03576385771223e-05
8451	1	Deaths	6	People's Republic of China	3	Both	8	15-19 years	645	Down syndrome	2	Percent	1991	0.000191361007207995	0.000361551420162994	0.000109937162314684
8452	1	Deaths	6	People's Republic of China	1	Male	8	15-19 years	645	Down syndrome	3	Rate	1991	0.0223694753694227	0.0496379538414585	0.0104724325138618
8453	1	Deaths	6	People's Republic of China	2	Female	8	15-19 years	645	Down syndrome	3	Rate	1991	0.0111062560628208	0.018844792139426	0.00569624195529647
8454	1	Deaths	6	People's Republic of China	3	Both	8	15-19 years	645	Down syndrome	3	Rate	1991	0.0168778776263712	0.0315995367198435	0.00931030423027954
8455	1	Deaths	6	People's Republic of China	1	Male	9	20-24 years	645	Down syndrome	1	Number	1991	8.26606878155038	23.9537348238915	3.23003154030678
8456	1	Deaths	6	People's Republic of China	2	Female	9	20-24 years	645	Down syndrome	1	Number	1991	4.21162447425109	7.40522428291022	2.17771104084454
8457	1	Deaths	6	People's Republic of China	3	Both	9	20-24 years	645	Down syndrome	1	Number	1991	12.4776932558015	29.0990103962191	6.43395431329256
8458	1	Deaths	6	People's Republic of China	1	Male	9	20-24 years	645	Down syndrome	2	Percent	1991	9.83878378912352e-05	0.000289165413278342	3.9256298949404e-05
8459	1	Deaths	6	People's Republic of China	2	Female	9	20-24 years	645	Down syndrome	2	Percent	1991	8.67324395946924e-05	0.000151380515861426	4.83467144480795e-05
8460	1	Deaths	6	People's Republic of China	3	Both	9	20-24 years	645	Down syndrome	2	Percent	1991	9.40081631905481e-05	0.000214401555139437	4.99193520766914e-05
8461	1	Deaths	6	People's Republic of China	1	Male	9	20-24 years	645	Down syndrome	3	Rate	1991	0.0122346322964851	0.0354539921506501	0.00478077901915192
8462	1	Deaths	6	People's Republic of China	2	Female	9	20-24 years	645	Down syndrome	3	Rate	1991	0.00660892835468237	0.011620360987861	0.00341728858641928
8463	1	Deaths	6	People's Republic of China	3	Both	9	20-24 years	645	Down syndrome	3	Rate	1991	0.00950397865451636	0.0221640625397352	0.00490059846832949
8464	1	Deaths	6	People's Republic of China	1	Male	10	25-29 years	645	Down syndrome	1	Number	1991	6.21819731689839	18.0478871049428	2.24070974153502
8465	1	Deaths	6	People's Republic of China	2	Female	10	25-29 years	645	Down syndrome	1	Number	1991	3.20549761735943	5.70024279612168	1.54757331749296
8466	1	Deaths	6	People's Republic of China	3	Both	10	25-29 years	645	Down syndrome	1	Number	1991	9.42369493425782	21.101613651814	4.61330652231188
8467	1	Deaths	6	People's Republic of China	1	Male	10	25-29 years	645	Down syndrome	2	Percent	1991	7.97226864337879e-05	0.00023457792569899	2.93763030600822e-05
8468	1	Deaths	6	People's Republic of China	2	Female	10	25-29 years	645	Down syndrome	2	Percent	1991	6.53805428599134e-05	0.000115619072644088	3.34217972381388e-05
8469	1	Deaths	6	People's Republic of China	3	Both	10	25-29 years	645	Down syndrome	2	Percent	1991	7.4144000932793e-05	0.000165158654318636	3.77979003633623e-05
8470	1	Deaths	6	People's Republic of China	1	Male	10	25-29 years	645	Down syndrome	3	Rate	1991	0.0101563264464544	0.0294780341898164	0.00365980338786217
8471	1	Deaths	6	People's Republic of China	2	Female	10	25-29 years	645	Down syndrome	3	Rate	1991	0.00553574677506426	0.00984405681814475	0.00267258785503148
8472	1	Deaths	6	People's Republic of China	3	Both	10	25-29 years	645	Down syndrome	3	Rate	1991	0.00791041046120509	0.0177130548626746	0.00387248827868764
8473	1	Deaths	6	People's Republic of China	1	Male	11	30-34 years	645	Down syndrome	1	Number	1991	4.07581833090219	12.9983516441063	1.32641081055324
8474	1	Deaths	6	People's Republic of China	2	Female	11	30-34 years	645	Down syndrome	1	Number	1991	1.64329559265254	3.57494760101418	0.787635225871619
8475	1	Deaths	6	People's Republic of China	3	Both	11	30-34 years	645	Down syndrome	1	Number	1991	5.71911392355472	15.2531539648722	2.6824915954335
8476	1	Deaths	6	People's Republic of China	1	Male	11	30-34 years	645	Down syndrome	2	Percent	1991	4.97977661804651e-05	0.000155023137370977	1.66892211922325e-05
8477	1	Deaths	6	People's Republic of China	2	Female	11	30-34 years	645	Down syndrome	2	Percent	1991	3.36732058828245e-05	7.12727982826346e-05	1.68379736105762e-05
8478	1	Deaths	6	People's Republic of China	3	Both	11	30-34 years	645	Down syndrome	2	Percent	1991	4.37383483483609e-05	0.000115881253318421	2.05359284488027e-05
8479	1	Deaths	6	People's Republic of China	1	Male	11	30-34 years	645	Down syndrome	3	Rate	1991	0.00907475462550546	0.0289406548893435	0.00295323580718183
8480	1	Deaths	6	People's Republic of China	2	Female	11	30-34 years	645	Down syndrome	3	Rate	1991	0.00397904348241207	0.0086563074929319	0.00190716437507375
8481	1	Deaths	6	People's Republic of China	3	Both	11	30-34 years	645	Down syndrome	3	Rate	1991	0.00663373538333576	0.017692493717864	0.00311148538916803
8482	1	Deaths	6	People's Republic of China	1	Male	12	35-39 years	645	Down syndrome	1	Number	1991	4.05999436700168	13.718048974652	1.36216037951393
8483	1	Deaths	6	People's Republic of China	2	Female	12	35-39 years	645	Down syndrome	1	Number	1991	2.98504408615153	5.30918746867828	1.51009
8484	1	Deaths	6	People's Republic of China	3	Both	12	35-39 years	645	Down syndrome	1	Number	1991	7.04503845315321	17.0680152427281	3.63823036642379
8485	1	Deaths	6	People's Republic of China	1	Male	12	35-39 years	645	Down syndrome	2	Percent	1991	2.91641068422007e-05	0.000102352992504237	9.49304485432677e-06
8486	1	Deaths	6	People's Republic of China	2	Female	12	35-39 years	645	Down syndrome	2	Percent	1991	3.67367197822588e-05	6.39856454022544e-05	1.92527346721305e-05
8487	1	Deaths	6	People's Republic of China	3	Both	12	35-39 years	645	Down syndrome	2	Percent	1991	3.19285480901942e-05	7.97904359258501e-05	1.63606157598495e-05
8488	1	Deaths	6	People's Republic of China	1	Male	12	35-39 years	645	Down syndrome	3	Rate	1991	0.00828682232833629	0.0279998010510318	0.00278029475594256
8489	1	Deaths	6	People's Republic of China	2	Female	12	35-39 years	645	Down syndrome	3	Rate	1991	0.00655588091065911	0.0116602635580812	0.00331652240091023
8490	1	Deaths	6	People's Republic of China	3	Both	12	35-39 years	645	Down syndrome	3	Rate	1991	0.00745304092990783	0.018056482876883	0.00384893283602357
8491	1	Deaths	6	People's Republic of China	1	Male	13	40-44 years	645	Down syndrome	1	Number	1991	2.15404939870454	8.00080774519101	0.63849955300794
8492	1	Deaths	6	People's Republic of China	2	Female	13	40-44 years	645	Down syndrome	1	Number	1991	1.48207741953184	2.88895273419134	0.784845095575545
8493	1	Deaths	6	People's Republic of China	3	Both	13	40-44 years	645	Down syndrome	1	Number	1991	3.63612681823637	9.71806334846188	1.74289016516943
8494	1	Deaths	6	People's Republic of China	1	Male	13	40-44 years	645	Down syndrome	2	Percent	1991	1.30059500208981e-05	4.71969646708778e-05	3.98356864598434e-06
8495	1	Deaths	6	People's Republic of China	2	Female	13	40-44 years	645	Down syndrome	2	Percent	1991	1.60022131139376e-05	3.11083238052713e-05	8.93650451013284e-06
8496	1	Deaths	6	People's Republic of China	3	Both	13	40-44 years	645	Down syndrome	2	Percent	1991	1.40797350548749e-05	3.86840187650136e-05	6.69261063320936e-06
8497	1	Deaths	6	People's Republic of China	1	Male	13	40-44 years	645	Down syndrome	3	Rate	1991	0.00578544115071563	0.0214889233254495	0.00171491034091756
8498	1	Deaths	6	People's Republic of China	2	Female	13	40-44 years	645	Down syndrome	3	Rate	1991	0.0043487849148759	0.00847690809175766	0.00230293132273171
8499	1	Deaths	6	People's Republic of China	3	Both	13	40-44 years	645	Down syndrome	3	Rate	1991	0.00509886276726861	0.0136274321151053	0.00244401755352728
8500	1	Deaths	6	People's Republic of China	1	Male	14	45-49 years	645	Down syndrome	1	Number	1991	2.23336534259574	8.06119528670758	0.71245680546939
8501	1	Deaths	6	People's Republic of China	2	Female	14	45-49 years	645	Down syndrome	1	Number	1991	1.08667085766095	3.15622423827553	0.52226280530913
8502	1	Deaths	6	People's Republic of China	3	Both	14	45-49 years	645	Down syndrome	1	Number	1991	3.32003620025668	9.48168122259507	1.51716628944171
8503	1	Deaths	6	People's Republic of China	1	Male	14	45-49 years	645	Down syndrome	2	Percent	1991	1.32122379774278e-05	4.72009670217306e-05	4.26160169483032e-06
8504	1	Deaths	6	People's Republic of China	2	Female	14	45-49 years	645	Down syndrome	2	Percent	1991	1.17052807686703e-05	3.6070842112816e-05	5.92591313073481e-06
8505	1	Deaths	6	People's Republic of China	3	Both	14	45-49 years	645	Down syndrome	2	Percent	1991	1.26535784261557e-05	3.76957953240707e-05	5.91636347316546e-06
8506	1	Deaths	6	People's Republic of China	1	Male	14	45-49 years	645	Down syndrome	3	Rate	1991	0.00790309421148246	0.0285257340538664	0.00252113398011819
8507	1	Deaths	6	People's Republic of China	2	Female	14	45-49 years	645	Down syndrome	3	Rate	1991	0.0042723697677211	0.0124090536897091	0.00205333547364176
8508	1	Deaths	6	People's Republic of China	3	Both	14	45-49 years	645	Down syndrome	3	Rate	1991	0.00618322721426985	0.0176586596760748	0.00282556674795399
8509	1	Deaths	6	People's Republic of China	1	Male	15	50-54 years	645	Down syndrome	1	Number	1991	2.20035125796023	9.10132529478357	0.635487120916015
8510	1	Deaths	6	People's Republic of China	2	Female	15	50-54 years	645	Down syndrome	1	Number	1991	1.40182184025318	3.58264407519993	0.687483037872687
8511	1	Deaths	6	People's Republic of China	3	Both	15	50-54 years	645	Down syndrome	1	Number	1991	3.6021730982134	10.8947367000588	1.64597569319581
8512	1	Deaths	6	People's Republic of China	1	Male	15	50-54 years	645	Down syndrome	2	Percent	1991	8.7091131874723e-06	3.41850686901258e-05	2.50893479954627e-06
8513	1	Deaths	6	People's Republic of China	2	Female	15	50-54 years	645	Down syndrome	2	Percent	1991	9.40808274017711e-06	2.54439762651556e-05	4.65574983683679e-06
8514	1	Deaths	6	People's Republic of China	3	Both	15	50-54 years	645	Down syndrome	2	Percent	1991	8.96551524107326e-06	2.79057574502562e-05	4.21549451275039e-06
8515	1	Deaths	6	People's Republic of China	1	Male	15	50-54 years	645	Down syndrome	3	Rate	1991	0.00872271993093666	0.0360798355533204	0.00251922330828503
8516	1	Deaths	6	People's Republic of China	2	Female	15	50-54 years	645	Down syndrome	3	Rate	1991	0.00623939815392266	0.0159460654607345	0.00305993263493547
8517	1	Deaths	6	People's Republic of China	3	Both	15	50-54 years	645	Down syndrome	3	Rate	1991	0.00755286907562776	0.0228435773810517	0.0034512053067465
8518	1	Deaths	6	People's Republic of China	1	Male	16	55-59 years	645	Down syndrome	1	Number	1991	1.14620492564047	6.10401008345774	0.245763651674802
8519	1	Deaths	6	People's Republic of China	2	Female	16	55-59 years	645	Down syndrome	1	Number	1991	1.34222469359844	4.9616740807779	0.60472096866375
8520	1	Deaths	6	People's Republic of China	3	Both	16	55-59 years	645	Down syndrome	1	Number	1991	2.48842961923892	9.77832935549648	0.999263893460265
8521	1	Deaths	6	People's Republic of China	1	Male	16	55-59 years	645	Down syndrome	2	Percent	1991	3.25490990505126e-06	1.71409679003907e-05	7.25545591932917e-07
8522	1	Deaths	6	People's Republic of China	2	Female	16	55-59 years	645	Down syndrome	2	Percent	1991	6.17503824955819e-06	2.37101678457269e-05	2.7610018469629e-06
8523	1	Deaths	6	People's Republic of China	3	Both	16	55-59 years	645	Down syndrome	2	Percent	1991	4.36846198901282e-06	1.77365405934606e-05	1.83774568342192e-06
8524	1	Deaths	6	People's Republic of China	1	Male	16	55-59 years	645	Down syndrome	3	Rate	1991	0.00493513089142876	0.0262815907091241	0.00105816661771273
8525	1	Deaths	6	People's Republic of China	2	Female	16	55-59 years	645	Down syndrome	3	Rate	1991	0.00635414810843716	0.0234887736199619	0.00286277447993117
8526	1	Deaths	6	People's Republic of China	3	Both	16	55-59 years	645	Down syndrome	3	Rate	1991	0.00561101391718432	0.0220485810313106	0.00225318151246737
8527	1	Deaths	6	People's Republic of China	1	Male	17	60-64 years	645	Down syndrome	1	Number	1991	1.03856796750159	5.72798420027994	0.214140748628957
8528	1	Deaths	6	People's Republic of China	2	Female	17	60-64 years	645	Down syndrome	1	Number	1991	0.31094887245245	2.65930998905119	0.093844513100206
8529	1	Deaths	6	People's Republic of China	3	Both	17	60-64 years	645	Down syndrome	1	Number	1991	1.34951683995403	6.73899270297647	0.390016449721897
8530	1	Deaths	6	People's Republic of China	1	Male	17	60-64 years	645	Down syndrome	2	Percent	1991	2.4527174767911e-06	1.34439731619859e-05	5.24183233731168e-07
8531	1	Deaths	6	People's Republic of China	2	Female	17	60-64 years	645	Down syndrome	2	Percent	1991	1.15100731910472e-06	9.59770250040975e-06	3.44089138356505e-07
8532	1	Deaths	6	People's Republic of China	3	Both	17	60-64 years	645	Down syndrome	2	Percent	1991	1.94196532888119e-06	1.01582659697811e-05	5.79717741617055e-07
8533	1	Deaths	6	People's Republic of China	1	Male	17	60-64 years	645	Down syndrome	3	Rate	1991	0.00554315406955936	0.0305719990638022	0.0011429345015104
8534	1	Deaths	6	People's Republic of China	2	Female	17	60-64 years	645	Down syndrome	3	Rate	1991	0.00177278880745566	0.0151613187948315	0.000535028479611587
8535	1	Deaths	6	People's Republic of China	3	Both	17	60-64 years	645	Down syndrome	3	Rate	1991	0.00372012206627848	0.01857692673156	0.00107513204568195
8536	1	Deaths	6	People's Republic of China	1	Male	18	65-69 years	645	Down syndrome	1	Number	1991	0.33829331995393	1.9152886823853	0.0584275012924
8537	1	Deaths	6	People's Republic of China	2	Female	18	65-69 years	645	Down syndrome	1	Number	1991	0.0205695368000965	0.328764362839715	0.000818122319359589
8538	1	Deaths	6	People's Republic of China	3	Both	18	65-69 years	645	Down syndrome	1	Number	1991	0.358862856754027	1.99207479117531	0.0599085569228379
8539	1	Deaths	6	People's Republic of China	1	Male	18	65-69 years	645	Down syndrome	2	Percent	1991	6.84918927049693e-07	3.97518860929049e-06	1.20587172895914e-07
8540	1	Deaths	6	People's Republic of China	2	Female	18	65-69 years	645	Down syndrome	2	Percent	1991	5.88645047735839e-08	9.62447675813449e-07	2.40899428763429e-09
8541	1	Deaths	6	People's Republic of China	3	Both	18	65-69 years	645	Down syndrome	2	Percent	1991	4.20605061479427e-07	2.35619527027942e-06	7.3314195208387e-08
8542	1	Deaths	6	People's Republic of China	1	Male	18	65-69 years	645	Down syndrome	3	Rate	1991	0.00244466349613883	0.0138407590402105	0.000422224061650365
8543	1	Deaths	6	People's Republic of China	2	Female	18	65-69 years	645	Down syndrome	3	Rate	1991	0.000144577351222969	0.00231079003955258	5.75034620657315e-06
8544	1	Deaths	6	People's Republic of China	3	Both	18	65-69 years	645	Down syndrome	3	Rate	1991	0.00127866692739084	0.00709797657914423	0.000213460626986676
8545	1	Deaths	6	People's Republic of China	1	Male	22	All ages	645	Down syndrome	1	Number	1991	3931.50101625003	6174.23428007242	2339.37613849618
8546	1	Deaths	6	People's Republic of China	2	Female	22	All ages	645	Down syndrome	1	Number	1991	2749.08047066992	5391.84924978644	1011.13779422776
8547	1	Deaths	6	People's Republic of China	3	Both	22	All ages	645	Down syndrome	1	Number	1991	6680.58148691995	10557.1557576805	4491.80520224078
8548	1	Deaths	6	People's Republic of China	1	Male	22	All ages	645	Down syndrome	2	Percent	1991	0.000830703967969401	0.00130686537453239	0.000476980186892487
8549	1	Deaths	6	People's Republic of China	2	Female	22	All ages	645	Down syndrome	2	Percent	1991	0.000726918533584034	0.00143363971931162	0.000258941236066145
8550	1	Deaths	6	People's Republic of China	3	Both	22	All ages	645	Down syndrome	2	Percent	1991	0.000782798074418256	0.0012643794972889	0.000530597721935217
8551	1	Deaths	6	People's Republic of China	1	Male	22	All ages	645	Down syndrome	3	Rate	1991	0.638400440623732	1.00257735369277	0.379869864315869
8552	1	Deaths	6	People's Republic of China	2	Female	22	All ages	645	Down syndrome	3	Rate	1991	0.476465167235514	0.934504603236346	0.175248394277625
8553	1	Deaths	6	People's Republic of China	3	Both	22	All ages	645	Down syndrome	3	Rate	1991	0.560070754717552	0.885065799204994	0.376573316946858
8554	1	Deaths	6	People's Republic of China	1	Male	27	Age-standardized	645	Down syndrome	3	Rate	1991	0.679721043404015	1.06504076814053	0.405096253000697
8555	1	Deaths	6	People's Republic of China	2	Female	27	Age-standardized	645	Down syndrome	3	Rate	1991	0.546063897796338	1.06838943256208	0.202188670197953
8556	1	Deaths	6	People's Republic of China	3	Both	27	Age-standardized	645	Down syndrome	3	Rate	1991	0.617356496644489	0.975115821212586	0.415228
9385	1	Deaths	44637	Low SDI	1	Male	1	<5 years	645	Down syndrome	1	Number	1990	2461.93974829432	9012.00383865505	677.266939001577
9386	1	Deaths	44637	Low SDI	2	Female	1	<5 years	645	Down syndrome	1	Number	1990	4078.56042342464	15298.9971971649	559.059
9387	1	Deaths	44637	Low SDI	3	Both	1	<5 years	645	Down syndrome	1	Number	1990	6540.50017171896	22797	1496.09582686478
9388	1	Deaths	44637	Low SDI	1	Male	1	<5 years	645	Down syndrome	2	Percent	1990	0.00125341786161089	0.00459692225039692	0.000345260993955093
9389	1	Deaths	44637	Low SDI	2	Female	1	<5 years	645	Down syndrome	2	Percent	1990	0.00233640734907977	0.00872172866419513	0.000319814174642782
9390	1	Deaths	44637	Low SDI	3	Both	1	<5 years	645	Down syndrome	2	Percent	1990	0.00176345245838753	0.00615428366898201	0.000406099746336619
9391	1	Deaths	44637	Low SDI	1	Male	1	<5 years	645	Down syndrome	3	Rate	1990	5.32195085042989	19.4811597344883	1.46404125628366
9392	1	Deaths	44637	Low SDI	2	Female	1	<5 years	645	Down syndrome	3	Rate	1990	9.15801002829163	34.3524075185325	1.25531234934051
9393	1	Deaths	44637	Low SDI	3	Both	1	<5 years	645	Down syndrome	3	Rate	1990	7.20354759394771	25.1080948484013	1.64776350599722
9394	1	Deaths	44637	Low SDI	1	Male	6	5-9 years	645	Down syndrome	1	Number	1990	67.2623782396095	233.614044004834	20.6388338088094
9395	1	Deaths	44637	Low SDI	2	Female	6	5-9 years	645	Down syndrome	1	Number	1990	110.604683816204	374.891701183149	20.2641462676021
9396	1	Deaths	44637	Low SDI	3	Both	6	5-9 years	645	Down syndrome	1	Number	1990	177.867062055814	562.032535002269	43.2181978062811
9397	1	Deaths	44637	Low SDI	1	Male	6	5-9 years	645	Down syndrome	2	Percent	1990	0.00057751917431549	0.00203382838084997	0.000175147236177802
9398	1	Deaths	44637	Low SDI	2	Female	6	5-9 years	645	Down syndrome	2	Percent	1990	0.00117939750646832	0.00404158134595999	0.00021705778016185
9399	1	Deaths	44637	Low SDI	3	Both	6	5-9 years	645	Down syndrome	2	Percent	1990	0.000846136488342181	0.00265164887275214	0.000208765252331345
9400	1	Deaths	44637	Low SDI	1	Male	6	5-9 years	645	Down syndrome	3	Rate	1990	0.174515505321032	0.6061229770134	0.0535484561451344
9401	1	Deaths	44637	Low SDI	2	Female	6	5-9 years	645	Down syndrome	3	Rate	1990	0.29732938330258	1.00779021712379	0.0544744210192002
9402	1	Deaths	44637	Low SDI	3	Both	6	5-9 years	645	Down syndrome	3	Rate	1990	0.234833641687929	0.742038157128077	0.0570599562433517
9403	1	Deaths	44637	Low SDI	1	Male	7	10-14 years	645	Down syndrome	1	Number	1990	43.1266703300167	111.946724452574	17.7672434235168
9404	1	Deaths	44637	Low SDI	2	Female	7	10-14 years	645	Down syndrome	1	Number	1990	58.4615106965016	177.590228851355	19.0649
9405	1	Deaths	44637	Low SDI	3	Both	7	10-14 years	645	Down syndrome	1	Number	1990	101.588181026518	267.226034472893	39.8496158393345
9406	1	Deaths	44637	Low SDI	1	Male	7	10-14 years	645	Down syndrome	2	Percent	1990	0.00078248451333113	0.00206962302472126	0.000316717207806922
9407	1	Deaths	44637	Low SDI	2	Female	7	10-14 years	645	Down syndrome	2	Percent	1990	0.00121528611508326	0.00371668023490598	0.000399299685448101
9408	1	Deaths	44637	Low SDI	3	Both	7	10-14 years	645	Down syndrome	2	Percent	1990	0.000984450769014747	0.00258622532492155	0.000379955956014083
9409	1	Deaths	44637	Low SDI	1	Male	7	10-14 years	645	Down syndrome	3	Rate	1990	0.13538399033801	0.351425096017917	0.0557752382360083
9410	1	Deaths	44637	Low SDI	2	Female	7	10-14 years	645	Down syndrome	3	Rate	1990	0.191544540297988	0.581860412799474	0.0624647951619266
9411	1	Deaths	44637	Low SDI	3	Both	7	10-14 years	645	Down syndrome	3	Rate	1990	0.162863744238128	0.428410392748362	0.0638859518544868
9412	1	Deaths	44637	Low SDI	1	Male	8	15-19 years	645	Down syndrome	1	Number	1990	38.8464810756007	76.2329413361305	15.162955976364
9413	1	Deaths	44637	Low SDI	2	Female	8	15-19 years	645	Down syndrome	1	Number	1990	42.6052003402189	116.612913813111	18.185651094544
9414	1	Deaths	44637	Low SDI	3	Both	8	15-19 years	645	Down syndrome	1	Number	1990	81.4516814158195	175.386964232332	36.8106614393271
9415	1	Deaths	44637	Low SDI	1	Male	8	15-19 years	645	Down syndrome	2	Percent	1990	0.000446926461108273	0.000878165593436173	0.000169819741854713
9416	1	Deaths	44637	Low SDI	2	Female	8	15-19 years	645	Down syndrome	2	Percent	1990	0.000698979714702067	0.00187954898846398	0.000303585678676548
9417	1	Deaths	44637	Low SDI	3	Both	8	15-19 years	645	Down syndrome	2	Percent	1990	0.000550819265968639	0.00118215214956938	0.000250668277939217
9418	1	Deaths	44637	Low SDI	1	Male	8	15-19 years	645	Down syndrome	3	Rate	1990	0.152136147115303	0.298554351823398	0.0593833376215872
9419	1	Deaths	44637	Low SDI	2	Female	8	15-19 years	645	Down syndrome	3	Rate	1990	0.169547178883108	0.464060499668349	0.0723697063882086
9420	1	Deaths	44637	Low SDI	3	Both	8	15-19 years	645	Down syndrome	3	Rate	1990	0.160772035239385	0.346184617726169	0.0726581066865387
9421	1	Deaths	44637	Low SDI	1	Male	9	20-24 years	645	Down syndrome	1	Number	1990	18.2165027956879	31.135922096912	9.17488045360544
9422	1	Deaths	44637	Low SDI	2	Female	9	20-24 years	645	Down syndrome	1	Number	1990	37.1956536134066	101.046199396942	14.7356257532271
9423	1	Deaths	44637	Low SDI	3	Both	9	20-24 years	645	Down syndrome	1	Number	1990	55.4121564090944	120.887886150699	28.8883882292503
9424	1	Deaths	44637	Low SDI	1	Male	9	20-24 years	645	Down syndrome	2	Percent	1990	0.000240018855463336	0.000410367091823153	0.000120427962695756
9425	1	Deaths	44637	Low SDI	2	Female	9	20-24 years	645	Down syndrome	2	Percent	1990	0.000471686087462527	0.00125569470393989	0.000189124994096807
9426	1	Deaths	44637	Low SDI	3	Both	9	20-24 years	645	Down syndrome	2	Percent	1990	0.000358027147954259	0.000771488349112624	0.00018599187975427
9427	1	Deaths	44637	Low SDI	1	Male	9	20-24 years	645	Down syndrome	3	Rate	1990	0.0871572826290253	0.148970545694328	0.0438974295863035
9428	1	Deaths	44637	Low SDI	2	Female	9	20-24 years	645	Down syndrome	3	Rate	1990	0.171244562898723	0.465205220700028	0.0678411466398059
9429	1	Deaths	44637	Low SDI	3	Both	9	20-24 years	645	Down syndrome	3	Rate	1990	0.13000986009995	0.28363121352288	0.0677789054890756
9430	1	Deaths	44637	Low SDI	1	Male	10	25-29 years	645	Down syndrome	1	Number	1990	11.7142251053155	23.4416	5.67467627073417
9431	1	Deaths	44637	Low SDI	2	Female	10	25-29 years	645	Down syndrome	1	Number	1990	23.0429042007493	63.9036536251984	10.5986278609652
9432	1	Deaths	44637	Low SDI	3	Both	10	25-29 years	645	Down syndrome	1	Number	1990	34.7571293060648	75.571227688045	19.478719226857
9433	1	Deaths	44637	Low SDI	1	Male	10	25-29 years	645	Down syndrome	2	Percent	1990	0.000188644246549584	0.000382048016410342	8.94789121266831e-05
9434	1	Deaths	44637	Low SDI	2	Female	10	25-29 years	645	Down syndrome	2	Percent	1990	0.000288718518595032	0.000817553948023794	0.000133901451212733
9435	1	Deaths	44637	Low SDI	3	Both	10	25-29 years	645	Down syndrome	2	Percent	1990	0.000244985622986243	0.000538937031366553	0.000138987899934244
9436	1	Deaths	44637	Low SDI	1	Male	10	25-29 years	645	Down syndrome	3	Rate	1990	0.0677414895043838	0.135559092916367	0.0328157449236897
9437	1	Deaths	44637	Low SDI	2	Female	10	25-29 years	645	Down syndrome	3	Rate	1990	0.124399058748741	0.344989255361385	0.0572175850077687
9438	1	Deaths	44637	Low SDI	3	Both	10	25-29 years	645	Down syndrome	3	Rate	1990	0.0970438083856807	0.210999006121878	0.0543856507712145
9439	1	Deaths	44637	Low SDI	1	Male	11	30-34 years	645	Down syndrome	1	Number	1990	13.1629248687649	23.5278023365721	6.26251288932596
9440	1	Deaths	44637	Low SDI	2	Female	11	30-34 years	645	Down syndrome	1	Number	1990	21.9847853525553	58.6183762632763	8.65571934502372
9441	1	Deaths	44637	Low SDI	3	Both	11	30-34 years	645	Down syndrome	1	Number	1990	35.1477102213202	71.438845423597	15.7173529465431
9442	1	Deaths	44637	Low SDI	1	Male	11	30-34 years	645	Down syndrome	2	Percent	1990	0.000200566734957779	0.000358990760655323	9.60969555646476e-05
9443	1	Deaths	44637	Low SDI	2	Female	11	30-34 years	645	Down syndrome	2	Percent	1990	0.000309840810454874	0.000824356163192292	0.000125485417190555
9444	1	Deaths	44637	Low SDI	3	Both	11	30-34 years	645	Down syndrome	2	Percent	1990	0.000257401302200369	0.000518623936227082	0.000120263920623378
9445	1	Deaths	44637	Low SDI	1	Male	11	30-34 years	645	Down syndrome	3	Rate	1990	0.0908525599343073	0.16239256040869	0.0432248404734871
9446	1	Deaths	44637	Low SDI	2	Female	11	30-34 years	645	Down syndrome	3	Rate	1990	0.144532758714999	0.385369950029573	0.0569045808515775
9447	1	Deaths	44637	Low SDI	3	Both	11	30-34 years	645	Down syndrome	3	Rate	1990	0.118345795158768	0.240541614621355	0.052921872307953
9448	1	Deaths	44637	Low SDI	1	Male	12	35-39 years	645	Down syndrome	1	Number	1990	18.9130280994495	38.4924939862776	6.89499267433956
9449	1	Deaths	44637	Low SDI	2	Female	12	35-39 years	645	Down syndrome	1	Number	1990	18.8771777880119	44.2249016493053	8.25562922247552
9450	1	Deaths	44637	Low SDI	3	Both	12	35-39 years	645	Down syndrome	1	Number	1990	37.7902058874614	72.0101069266769	15.3183335080749
9451	1	Deaths	44637	Low SDI	1	Male	12	35-39 years	645	Down syndrome	2	Percent	1990	0.000249532504150727	0.000500587866755582	9.21680081113951e-05
9452	1	Deaths	44637	Low SDI	2	Female	12	35-39 years	645	Down syndrome	2	Percent	1990	0.000271200359078162	0.000632925651201761	0.000118085332445693
9453	1	Deaths	44637	Low SDI	3	Both	12	35-39 years	645	Down syndrome	2	Percent	1990	0.00025991573129303	0.000511457130936053	0.000107951723629064
9454	1	Deaths	44637	Low SDI	1	Male	12	35-39 years	645	Down syndrome	3	Rate	1990	0.149812492878135	0.304903923943767	0.0546161109415026
9455	1	Deaths	44637	Low SDI	2	Female	12	35-39 years	645	Down syndrome	3	Rate	1990	0.146509356736812	0.343237848641933	0.0640735040176734
9456	1	Deaths	44637	Low SDI	3	Both	12	35-39 years	645	Down syndrome	3	Rate	1990	0.148144081184424	0.282291955709727	0.0600504916429493
9457	1	Deaths	44637	Low SDI	1	Male	13	40-44 years	645	Down syndrome	1	Number	1990	13.6268642382234	24.6907038949348	6.8619431979127
9458	1	Deaths	44637	Low SDI	2	Female	13	40-44 years	645	Down syndrome	1	Number	1990	22.4349481294583	50.9357828869021	10.2856710504421
9459	1	Deaths	44637	Low SDI	3	Both	13	40-44 years	645	Down syndrome	1	Number	1990	36.0618123676816	68.7539709496428	18.5654267501274
9460	1	Deaths	44637	Low SDI	1	Male	13	40-44 years	645	Down syndrome	2	Percent	1990	0.000162781898352333	0.000295407820200013	8.04636277314204e-05
9461	1	Deaths	44637	Low SDI	2	Female	13	40-44 years	645	Down syndrome	2	Percent	1990	0.000340462087203586	0.000774229865586691	0.000156990566749648
9462	1	Deaths	44637	Low SDI	3	Both	13	40-44 years	645	Down syndrome	2	Percent	1990	0.000241107486449398	0.000457130578618721	0.0001257047180816
9463	1	Deaths	44637	Low SDI	1	Male	13	40-44 years	645	Down syndrome	3	Rate	1990	0.136099071638309	0.246599791371748	0.0685340429422587
9464	1	Deaths	44637	Low SDI	2	Female	13	40-44 years	645	Down syndrome	3	Rate	1990	0.226268714823729	0.513715211903105	0.103736614689439
9465	1	Deaths	44637	Low SDI	3	Both	13	40-44 years	645	Down syndrome	3	Rate	1990	0.18096380357676	0.345018158466261	0.0931642094266922
9466	1	Deaths	44637	Low SDI	1	Male	14	45-49 years	645	Down syndrome	1	Number	1990	22.8409630499799	42.5228503342157	10.1334281219399
9467	1	Deaths	44637	Low SDI	2	Female	14	45-49 years	645	Down syndrome	1	Number	1990	40.8457981321123	85.2668319775456	17.9703013866943
9468	1	Deaths	44637	Low SDI	3	Both	14	45-49 years	645	Down syndrome	1	Number	1990	63.6867611820923	118.41677256957	28.1922666588202
9469	1	Deaths	44637	Low SDI	1	Male	14	45-49 years	645	Down syndrome	2	Percent	1990	0.000228379599898416	0.000415412570798143	0.000100783478518152
9470	1	Deaths	44637	Low SDI	2	Female	14	45-49 years	645	Down syndrome	2	Percent	1990	0.000541627686592087	0.00110418560423082	0.000236182218657512
9471	1	Deaths	44637	Low SDI	3	Both	14	45-49 years	645	Down syndrome	2	Percent	1990	0.000363179483090816	0.000662003115262307	0.000166023484737984
9472	1	Deaths	44637	Low SDI	1	Male	14	45-49 years	645	Down syndrome	3	Rate	1990	0.268586584996891	0.500025639488566	0.119158848408789
9473	1	Deaths	44637	Low SDI	2	Female	14	45-49 years	645	Down syndrome	3	Rate	1990	0.492019438564853	1.02710537475856	0.216466270790563
9474	1	Deaths	44637	Low SDI	3	Both	14	45-49 years	645	Down syndrome	3	Rate	1990	0.378957090574072	0.704618585954311	0.167753221413919
9475	1	Deaths	44637	Low SDI	1	Male	15	50-54 years	645	Down syndrome	1	Number	1990	34.7483114653486	56.9766296468378	16.473942895969
9476	1	Deaths	44637	Low SDI	2	Female	15	50-54 years	645	Down syndrome	1	Number	1990	46.4239311263919	89.3533544534663	26.080984342504
9477	1	Deaths	44637	Low SDI	3	Both	15	50-54 years	645	Down syndrome	1	Number	1990	81.1722425917404	132.976074376105	41.8321909808935
9478	1	Deaths	44637	Low SDI	1	Male	15	50-54 years	645	Down syndrome	2	Percent	1990	0.000273982580004465	0.000454316184406905	0.000132747605659275
9479	1	Deaths	44637	Low SDI	2	Female	15	50-54 years	645	Down syndrome	2	Percent	1990	0.000502215250178151	0.00095524414686067	0.000275773609410184
9480	1	Deaths	44637	Low SDI	3	Both	15	50-54 years	645	Down syndrome	2	Percent	1990	0.000370337759730878	0.000604692493993334	0.000195114320899473
9481	1	Deaths	44637	Low SDI	1	Male	15	50-54 years	645	Down syndrome	3	Rate	1990	0.485233794400095	0.795635385714612	0.230046108229258
9482	1	Deaths	44637	Low SDI	2	Female	15	50-54 years	645	Down syndrome	3	Rate	1990	0.675157394889637	1.29949309663603	0.379303712925592
9483	1	Deaths	44637	Low SDI	3	Both	15	50-54 years	645	Down syndrome	3	Rate	1990	0.578266667692382	0.947314364579461	0.298010266914248
9484	1	Deaths	44637	Low SDI	1	Male	16	55-59 years	645	Down syndrome	1	Number	1990	37.4237547411584	64.4291677182665	19.650566526876
9485	1	Deaths	44637	Low SDI	2	Female	16	55-59 years	645	Down syndrome	1	Number	1990	29.1662552672634	56.2225412119767	18.9547381697072
9486	1	Deaths	44637	Low SDI	3	Both	16	55-59 years	645	Down syndrome	1	Number	1990	66.5900100084218	100.10784487985	45.6364844295944
9487	1	Deaths	44637	Low SDI	1	Male	16	55-59 years	645	Down syndrome	2	Percent	1990	0.000244088760385979	0.000423840096453808	0.000130463876187509
9488	1	Deaths	44637	Low SDI	2	Female	16	55-59 years	645	Down syndrome	2	Percent	1990	0.000262956480423216	0.000487550061780218	0.000173509232707893
9489	1	Deaths	44637	Low SDI	3	Both	16	55-59 years	645	Down syndrome	2	Percent	1990	0.000252049700237607	0.000375040475935787	0.000173037878924164
9490	1	Deaths	44637	Low SDI	1	Male	16	55-59 years	645	Down syndrome	3	Rate	1990	0.619618758673661	1.06674280013021	0.325351096458158
9491	1	Deaths	44637	Low SDI	2	Female	16	55-59 years	645	Down syndrome	3	Rate	1990	0.516252449392718	0.995157737796531	0.335505189748931
9492	1	Deaths	44637	Low SDI	3	Both	16	55-59 years	645	Down syndrome	3	Rate	1990	0.569660786453244	0.856397433146239	0.390408645498566
9493	1	Deaths	44637	Low SDI	1	Male	17	60-64 years	645	Down syndrome	1	Number	1990	39.3613557838255	78.4954982122028	19.9940021632726
9494	1	Deaths	44637	Low SDI	2	Female	17	60-64 years	645	Down syndrome	1	Number	1990	17.3050736108131	31.198656648778	10.9175094759017
9495	1	Deaths	44637	Low SDI	3	Both	17	60-64 years	645	Down syndrome	1	Number	1990	56.6664293946386	93.8938130959008	36.6959240723468
9496	1	Deaths	44637	Low SDI	1	Male	17	60-64 years	645	Down syndrome	2	Percent	1990	0.000217328619583095	0.000426912590866291	0.000110608226650315
9497	1	Deaths	44637	Low SDI	2	Female	17	60-64 years	645	Down syndrome	2	Percent	1990	0.000131961038056055	0.000237022748224841	8.3635842875467e-05
9498	1	Deaths	44637	Low SDI	3	Both	17	60-64 years	645	Down syndrome	2	Percent	1990	0.000181518916439462	0.000296665632606984	0.000118758324467948
9499	1	Deaths	44637	Low SDI	1	Male	17	60-64 years	645	Down syndrome	3	Rate	1990	0.806746667780399	1.60883639187243	0.409795198859549
9500	1	Deaths	44637	Low SDI	2	Female	17	60-64 years	645	Down syndrome	3	Rate	1990	0.388537555168249	0.700479527072077	0.24512247307879
9501	1	Deaths	44637	Low SDI	3	Both	17	60-64 years	645	Down syndrome	3	Rate	1990	0.60716701545472	1.00604938190256	0.393187905720912
9502	1	Deaths	44637	Low SDI	1	Male	18	65-69 years	645	Down syndrome	1	Number	1990	14.066931187061	24.4381454791169	6.37163669616648
9503	1	Deaths	44637	Low SDI	2	Female	18	65-69 years	645	Down syndrome	1	Number	1990	15.3569897965408	31.5527644715964	8.67159038624486
9504	1	Deaths	44637	Low SDI	3	Both	18	65-69 years	645	Down syndrome	1	Number	1990	29.4239209836018	45.1701274863826	17.349487053888
9505	1	Deaths	44637	Low SDI	1	Male	18	65-69 years	645	Down syndrome	2	Percent	1990	7.19222201016498e-05	0.000127020305386876	3.16952156969945e-05
9506	1	Deaths	44637	Low SDI	2	Female	18	65-69 years	645	Down syndrome	2	Percent	1990	0.00010484506883327	0.000212854813152959	5.90641358521615e-05
9507	1	Deaths	44637	Low SDI	3	Both	18	65-69 years	645	Down syndrome	2	Percent	1990	8.60308929527663e-05	0.000132983760655201	5.09798410500472e-05
9508	1	Deaths	44637	Low SDI	1	Male	18	65-69 years	645	Down syndrome	3	Rate	1990	0.392223121127882	0.681399913522936	0.177658026362003
9509	1	Deaths	44637	Low SDI	2	Female	18	65-69 years	645	Down syndrome	3	Rate	1990	0.45608921637415	0.937089612804855	0.257538678893367
9510	1	Deaths	44637	Low SDI	3	Both	18	65-69 years	645	Down syndrome	3	Rate	1990	0.423148798622804	0.649596809009714	0.249504972762333
9511	1	Deaths	44637	Low SDI	1	Male	22	All ages	645	Down syndrome	1	Number	1990	2835.25013927436	9745.87823803419	1005.64112190546
9512	1	Deaths	44637	Low SDI	2	Female	22	All ages	645	Down syndrome	1	Number	1990	4562.86533529486	16595.5610136753	808.838467825832
9513	1	Deaths	44637	Low SDI	3	Both	22	All ages	645	Down syndrome	1	Number	1990	7398.11547456923	24554.3390123817	1980.89466279767
9514	1	Deaths	44637	Low SDI	1	Male	22	All ages	645	Down syndrome	2	Percent	1990	0.000741489528902986	0.00253396861915705	0.000264498872670837
9515	1	Deaths	44637	Low SDI	2	Female	22	All ages	645	Down syndrome	2	Percent	1990	0.00137759532730188	0.00497923527763119	0.000242089776345023
9516	1	Deaths	44637	Low SDI	3	Both	22	All ages	645	Down syndrome	2	Percent	1990	0.00103703851327773	0.00341888757247252	0.000277732896408888
9517	1	Deaths	44637	Low SDI	1	Male	22	All ages	645	Down syndrome	3	Rate	1990	1.12361632456716	3.86231455694476	0.398537951052953
9518	1	Deaths	44637	Low SDI	2	Female	22	All ages	645	Down syndrome	3	Rate	1990	1.83271160761179	6.6657407286001	0.324876484344359
9519	1	Deaths	44637	Low SDI	3	Both	22	All ages	645	Down syndrome	3	Rate	1990	1.47578433927773	4.89812697576191	0.395151080185845
9520	1	Deaths	44637	Low SDI	1	Male	27	Age-standardized	645	Down syndrome	3	Rate	1990	0.67152247100055	2.07470702936268	0.281624520500372
9521	1	Deaths	44637	Low SDI	2	Female	27	Age-standardized	645	Down syndrome	3	Rate	1990	1.08378445349475	3.7757580795318	0.244360386360623
9522	1	Deaths	44637	Low SDI	3	Both	27	Age-standardized	645	Down syndrome	3	Rate	1990	0.874131179233624	2.71326314794891	0.272744511549944
9523	1	Deaths	1	Global	1	Male	1	<5 years	645	Down syndrome	1	Number	1991	12235.9317819907	28074.0429663763	6909.57150535961
9524	1	Deaths	1	Global	2	Female	1	<5 years	645	Down syndrome	1	Number	1991	13877.9779204446	37386.779896845	4790.25506799084
9525	1	Deaths	1	Global	3	Both	1	<5 years	645	Down syndrome	1	Number	1991	26113.9097024353	63084.3410972414	13803.3716438146
9526	1	Deaths	1	Global	1	Male	1	<5 years	645	Down syndrome	2	Percent	1991	0.00205338075909422	0.00476318330246213	0.00114910511706254
9527	1	Deaths	1	Global	2	Female	1	<5 years	645	Down syndrome	2	Percent	1991	0.00268341112289896	0.00714893382409464	0.000943733002799251
9528	1	Deaths	1	Global	3	Both	1	<5 years	645	Down syndrome	2	Percent	1991	0.00234643655938118	0.00564420087266424	0.00124840936118662
9529	1	Deaths	1	Global	1	Male	1	<5 years	645	Down syndrome	3	Rate	1991	3.81741806266907	8.7586593829928	2.15567751927856
9530	1	Deaths	1	Global	2	Female	1	<5 years	645	Down syndrome	3	Rate	1991	4.61267069764176	12.4263711253861	1.59215336074287
9531	1	Deaths	1	Global	3	Both	1	<5 years	645	Down syndrome	3	Rate	1991	4.20246245413172	10.1520445588457	2.22135067994617
9532	1	Deaths	1	Global	1	Male	6	5-9 years	645	Down syndrome	1	Number	1991	359.291638463584	825.63871257495	210.475334815066
9533	1	Deaths	1	Global	2	Female	6	5-9 years	645	Down syndrome	1	Number	1991	401.965748410926	1003.00344374963	175.352141422295
9534	1	Deaths	1	Global	3	Both	6	5-9 years	645	Down syndrome	1	Number	1991	761.25738687451	1671.54225433621	414.844598663924
9535	1	Deaths	1	Global	1	Male	6	5-9 years	645	Down syndrome	2	Percent	1991	0.000790378102685542	0.00183820313166858	0.00046966223836179
9536	1	Deaths	1	Global	2	Female	6	5-9 years	645	Down syndrome	2	Percent	1991	0.00111788093697099	0.00280452826005284	0.000490231628235068
9537	1	Deaths	1	Global	3	Both	6	5-9 years	645	Down syndrome	2	Percent	1991	0.000935061880453032	0.00203405916278341	0.000509844970410485
9538	1	Deaths	1	Global	1	Male	6	5-9 years	645	Down syndrome	3	Rate	1991	0.11787500115024	0.270872332600412	0.0690519279533349
9539	1	Deaths	1	Global	2	Female	6	5-9 years	645	Down syndrome	3	Rate	1991	0.139528376146667	0.348157628676447	0.0608673740069057
9540	1	Deaths	1	Global	3	Both	6	5-9 years	645	Down syndrome	3	Rate	1991	0.128396398640881	0.281928306159357	0.0699691764998925
9541	1	Deaths	1	Global	1	Male	7	10-14 years	645	Down syndrome	1	Number	1991	205.578835199942	381.132524872858	131.570169760902
9542	1	Deaths	1	Global	2	Female	7	10-14 years	645	Down syndrome	1	Number	1991	234.187178734928	509.564766936221	128.501635213419
9543	1	Deaths	1	Global	3	Both	7	10-14 years	645	Down syndrome	1	Number	1991	439.76601393487	821.768819082774	275.991422717755
9544	1	Deaths	1	Global	1	Male	7	10-14 years	645	Down syndrome	2	Percent	1991	0.000791480933709575	0.00149210345323906	0.00050972362575175
9545	1	Deaths	1	Global	2	Female	7	10-14 years	645	Down syndrome	2	Percent	1991	0.00112378651147395	0.00245395960203866	0.000615929549124319
9546	1	Deaths	1	Global	3	Both	7	10-14 years	645	Down syndrome	2	Percent	1991	0.000939408923133994	0.00174525685623338	0.000589925378468409
9547	1	Deaths	1	Global	1	Male	7	10-14 years	645	Down syndrome	3	Rate	1991	0.0740288351001225	0.1372456304058	0.0473783519196032
9548	1	Deaths	1	Global	2	Female	7	10-14 years	645	Down syndrome	3	Rate	1991	0.0885944431410503	0.192771470303726	0.0486129551410378
9549	1	Deaths	1	Global	3	Both	7	10-14 years	645	Down syndrome	3	Rate	1991	0.0811320694206997	0.151607452065325	0.0509174300831051
9550	1	Deaths	1	Global	1	Male	8	15-19 years	645	Down syndrome	1	Number	1991	196.938491692457	304.391485970767	131.041340597135
9551	1	Deaths	1	Global	2	Female	8	15-19 years	645	Down syndrome	1	Number	1991	194.900818864427	388.701026378316	134.352383947204
9552	1	Deaths	1	Global	3	Both	8	15-19 years	645	Down syndrome	1	Number	1991	391.839310556884	649.593931595242	272.135931322721
9553	1	Deaths	1	Global	1	Male	8	15-19 years	645	Down syndrome	2	Percent	1991	0.000487001559564649	0.000757175145094472	0.000321753683668341
9554	1	Deaths	1	Global	2	Female	8	15-19 years	645	Down syndrome	2	Percent	1991	0.000666422400883058	0.00131941906216429	0.000463680529909917
9555	1	Deaths	1	Global	3	Both	8	15-19 years	645	Down syndrome	2	Percent	1991	0.000562238632782296	0.000917632381653907	0.000392885092679786
9556	1	Deaths	1	Global	1	Male	8	15-19 years	645	Down syndrome	3	Rate	1991	0.0748622406912757	0.115708353868699	0.049812752682242
9557	1	Deaths	1	Global	2	Female	8	15-19 years	645	Down syndrome	3	Rate	1991	0.0763470561305316	0.152262977917724	0.0526288655853365
9558	1	Deaths	1	Global	3	Both	8	15-19 years	645	Down syndrome	3	Rate	1991	0.0755934981048127	0.125319426392299	0.052500365467311
9559	1	Deaths	1	Global	1	Male	9	20-24 years	645	Down syndrome	1	Number	1991	133.994683214842	178.614657516229	86.879663526227
9560	1	Deaths	1	Global	2	Female	9	20-24 years	645	Down syndrome	1	Number	1991	176.08406000984	330.079686211922	121.055628191582
9561	1	Deaths	1	Global	3	Both	9	20-24 years	645	Down syndrome	1	Number	1991	310.078743224682	481.711108286657	230.828866426393
9562	1	Deaths	1	Global	1	Male	9	20-24 years	645	Down syndrome	2	Percent	1991	0.0002780506938862	0.000376642756523594	0.000178867883221333
9563	1	Deaths	1	Global	2	Female	9	20-24 years	645	Down syndrome	2	Percent	1991	0.000486636763407707	0.000914061570789424	0.000330470929940534
9564	1	Deaths	1	Global	3	Both	9	20-24 years	645	Down syndrome	2	Percent	1991	0.000367440277953502	0.000569634290878596	0.000276102256406494
9565	1	Deaths	1	Global	1	Male	9	20-24 years	645	Down syndrome	3	Rate	1991	0.0534186445332358	0.0712069514205043	0.0346356568165728
9566	1	Deaths	1	Global	2	Female	9	20-24 years	645	Down syndrome	3	Rate	1991	0.0715259492897623	0.134079500985241	0.049173211492213
9567	1	Deaths	1	Global	3	Both	9	20-24 years	645	Down syndrome	3	Rate	1991	0.0623874707254059	0.0969196964416247	0.0464424906944378
9568	1	Deaths	1	Global	1	Male	10	25-29 years	645	Down syndrome	1	Number	1991	99.7782446449622	125.493999058421	69.8458890377874
9569	1	Deaths	1	Global	2	Female	10	25-29 years	645	Down syndrome	1	Number	1991	129.48754438064	220.312020690966	99.6617146266117
9570	1	Deaths	1	Global	3	Both	10	25-29 years	645	Down syndrome	1	Number	1991	229.265789025602	316.36038261635	176.541982880187
9571	1	Deaths	1	Global	1	Male	10	25-29 years	645	Down syndrome	2	Percent	1991	0.000203407134908887	0.000257490983047144	0.000142062782070444
9572	1	Deaths	1	Global	2	Female	10	25-29 years	645	Down syndrome	2	Percent	1991	0.000352374003904885	0.000595364209775919	0.000265568083270691
9573	1	Deaths	1	Global	3	Both	10	25-29 years	645	Down syndrome	2	Percent	1991	0.000267175933926434	0.000367441461035011	0.000205948464408135
9574	1	Deaths	1	Global	1	Male	10	25-29 years	645	Down syndrome	3	Rate	1991	0.0435271652941508	0.0547453812188877	0.0304695033279299
9575	1	Deaths	1	Global	2	Female	10	25-29 years	645	Down syndrome	3	Rate	1991	0.0571664265793711	0.0972638025968002	0.043998858108149
9576	1	Deaths	1	Global	3	Both	10	25-29 years	645	Down syndrome	3	Rate	1991	0.0503060592848553	0.0694165676916603	0.0387372729912392
9577	1	Deaths	1	Global	1	Male	11	30-34 years	645	Down syndrome	1	Number	1991	90.2246211262327	116.205535001888	67.4062527657113
9578	1	Deaths	1	Global	2	Female	11	30-34 years	645	Down syndrome	1	Number	1991	130.518824187948	218.152297282364	98.1667814490924
9579	1	Deaths	1	Global	3	Both	11	30-34 years	645	Down syndrome	1	Number	1991	220.743445314181	315.57520584616	173.252031382382
9580	1	Deaths	1	Global	1	Male	11	30-34 years	645	Down syndrome	2	Percent	1991	0.000167080344599723	0.000214983864973172	0.000124029960597018
9581	1	Deaths	1	Global	2	Female	11	30-34 years	645	Down syndrome	2	Percent	1991	0.000363462093124743	0.000594100173379874	0.000274746699812825
9582	1	Deaths	1	Global	3	Both	11	30-34 years	645	Down syndrome	2	Percent	1991	0.00024550083829347	0.00035298022058735	0.000192993457407579
9583	1	Deaths	1	Global	1	Male	11	30-34 years	645	Down syndrome	3	Rate	1991	0.0456213762317344	0.0587584227714723	0.0340834461747803
9584	1	Deaths	1	Global	2	Female	11	30-34 years	645	Down syndrome	3	Rate	1991	0.0676989328855162	0.113153622279595	0.0509182211091581
9585	1	Deaths	1	Global	3	Both	11	30-34 years	645	Down syndrome	3	Rate	1991	0.0565195340798299	0.0808004223010358	0.0443597501986042
9586	1	Deaths	1	Global	1	Male	12	35-39 years	645	Down syndrome	1	Number	1991	125.369114443023	182.325759886701	83.2968825064225
9587	1	Deaths	1	Global	2	Female	12	35-39 years	645	Down syndrome	1	Number	1991	102.426645743639	152.523884776865	82.2560468581752
9588	1	Deaths	1	Global	3	Both	12	35-39 years	645	Down syndrome	1	Number	1991	227.795760186661	319.977725295538	174.647170217138
9589	1	Deaths	1	Global	1	Male	12	35-39 years	645	Down syndrome	2	Percent	1991	0.000189875725569895	0.000277828940580648	0.000126231860229709
9590	1	Deaths	1	Global	2	Female	12	35-39 years	645	Down syndrome	2	Percent	1991	0.000256760952796468	0.000382057819755667	0.000204344110923028
9591	1	Deaths	1	Global	3	Both	12	35-39 years	645	Down syndrome	2	Percent	1991	0.000215042984028519	0.000305357966875722	0.00016474875809248
9592	1	Deaths	1	Global	1	Male	12	35-39 years	645	Down syndrome	3	Rate	1991	0.0683463290767175	0.0993968605404996	0.0454101966671862
9593	1	Deaths	1	Global	2	Female	12	35-39 years	645	Down syndrome	3	Rate	1991	0.0576533717504372	0.085851842223463	0.0462998511159414
9594	1	Deaths	1	Global	3	Both	12	35-39 years	645	Down syndrome	3	Rate	1991	0.06308532340165	0.0886140210206396	0.0483664542540346
9595	1	Deaths	1	Global	1	Male	13	40-44 years	645	Down syndrome	1	Number	1991	107.212391559124	151.81072651725	75.1492288583663
9596	1	Deaths	1	Global	2	Female	13	40-44 years	645	Down syndrome	1	Number	1991	133.48562479381	207.21925502243	103.523078535405
9597	1	Deaths	1	Global	3	Both	13	40-44 years	645	Down syndrome	1	Number	1991	240.698016352935	328.60028451472	191.538223624491
9598	1	Deaths	1	Global	1	Male	13	40-44 years	645	Down syndrome	2	Percent	1991	0.000140221961748747	0.000199418991998876	9.8806440750307e-05
9599	1	Deaths	1	Global	2	Female	13	40-44 years	645	Down syndrome	2	Percent	1991	0.000302782991623157	0.000466879965236711	0.000235660583826396
9600	1	Deaths	1	Global	3	Both	13	40-44 years	645	Down syndrome	2	Percent	1991	0.000199642726824584	0.000272258747717143	0.000158375978203587
9601	1	Deaths	1	Global	1	Male	13	40-44 years	645	Down syndrome	3	Rate	1991	0.0699272926307496	0.0990157289029805	0.0490146898220828
9602	1	Deaths	1	Global	2	Female	13	40-44 years	645	Down syndrome	3	Rate	1991	0.0906771116440169	0.140764547129948	0.0703234806338677
9603	1	Deaths	1	Global	3	Both	13	40-44 years	645	Down syndrome	3	Rate	1991	0.0800912730373596	0.109340390527492	0.0637335545919339
9604	1	Deaths	1	Global	1	Male	14	45-49 years	645	Down syndrome	1	Number	1991	158.748876375891	234.646663054325	103.046574416135
9605	1	Deaths	1	Global	2	Female	14	45-49 years	645	Down syndrome	1	Number	1991	231.855875848208	368.171634669967	154.578887532282
9606	1	Deaths	1	Global	3	Both	14	45-49 years	645	Down syndrome	1	Number	1991	390.604752224099	551.388476000487	267.241393523622
9607	1	Deaths	1	Global	1	Male	14	45-49 years	645	Down syndrome	2	Percent	1991	0.000188153491233655	0.000276989712392498	0.000122765003803673
9608	1	Deaths	1	Global	2	Female	14	45-49 years	645	Down syndrome	2	Percent	1991	0.000472368383836598	0.000748815400993965	0.00031546299904637
9609	1	Deaths	1	Global	3	Both	14	45-49 years	645	Down syndrome	2	Percent	1991	0.000292666262686565	0.000414643626118137	0.00020064919943884
9610	1	Deaths	1	Global	1	Male	14	45-49 years	645	Down syndrome	3	Rate	1991	0.132245746781313	0.195472395734544	0.0858429457771426
9611	1	Deaths	1	Global	2	Female	14	45-49 years	645	Down syndrome	3	Rate	1991	0.201006479209952	0.319184854639753	0.13401151827352
9612	1	Deaths	1	Global	3	Both	14	45-49 years	645	Down syndrome	3	Rate	1991	0.165940610560467	0.234246357328063	0.113532156881945
9613	1	Deaths	1	Global	1	Male	15	50-54 years	645	Down syndrome	1	Number	1991	200.437966738768	275.432217898479	138.733508621069
9614	1	Deaths	1	Global	2	Female	15	50-54 years	645	Down syndrome	1	Number	1991	236.277650641008	346.639683236485	187.09274450427
9615	1	Deaths	1	Global	3	Both	15	50-54 years	645	Down syndrome	1	Number	1991	436.715617379776	565.178460228673	341.543221705038
9616	1	Deaths	1	Global	1	Male	15	50-54 years	645	Down syndrome	2	Percent	1991	0.000168090016169945	0.000234497248582571	0.000116158710634227
9617	1	Deaths	1	Global	2	Female	15	50-54 years	645	Down syndrome	2	Percent	1991	0.000337795451332087	0.000490643411290169	0.000265044087985229
9618	1	Deaths	1	Global	3	Both	15	50-54 years	645	Down syndrome	2	Percent	1991	0.00023080803762854	0.000298568941266019	0.00018133156779476
9619	1	Deaths	1	Global	1	Male	15	50-54 years	645	Down syndrome	3	Rate	1991	0.184196400112667	0.253113837849239	0.127491878304202
9620	1	Deaths	1	Global	2	Female	15	50-54 years	645	Down syndrome	3	Rate	1991	0.222770139159497	0.326822999396259	0.176397033811182
9621	1	Deaths	1	Global	3	Both	15	50-54 years	645	Down syndrome	3	Rate	1991	0.203236072756242	0.263019333616839	0.158945318860632
9622	1	Deaths	1	Global	1	Male	16	55-59 years	645	Down syndrome	1	Number	1991	170.688831215501	215.149244236999	130.995116714821
9623	1	Deaths	1	Global	2	Female	16	55-59 years	645	Down syndrome	1	Number	1991	159.183481690527	210.143033844908	135.95005171026
9624	1	Deaths	1	Global	3	Both	16	55-59 years	645	Down syndrome	1	Number	1991	329.872312906029	396.628183126651	289.947220443741
9625	1	Deaths	1	Global	1	Male	16	55-59 years	645	Down syndrome	2	Percent	1991	0.000112385999112685	0.000141789341068327	8.67695209229539e-05
9626	1	Deaths	1	Global	2	Female	16	55-59 years	645	Down syndrome	2	Percent	1991	0.000171949672159297	0.000227431774590375	0.000145786556064108
9627	1	Deaths	1	Global	3	Both	16	55-59 years	645	Down syndrome	2	Percent	1991	0.000134912761804702	0.000162102732314687	0.000118779520269542
9628	1	Deaths	1	Global	1	Male	16	55-59 years	645	Down syndrome	3	Rate	1991	0.18129010861199	0.228511904251476	0.139131065388146
9629	1	Deaths	1	Global	2	Female	16	55-59 years	645	Down syndrome	3	Rate	1991	0.169906689795537	0.224299072271796	0.145108167118302
9630	1	Deaths	1	Global	3	Both	16	55-59 years	645	Down syndrome	3	Rate	1991	0.175612444985613	0.211150927992295	0.154357726631677
9631	1	Deaths	1	Global	1	Male	17	60-64 years	645	Down syndrome	1	Number	1991	211.006046102553	378.582139998098	144.850833025859
9632	1	Deaths	1	Global	2	Female	17	60-64 years	645	Down syndrome	1	Number	1991	122.018675295936	165.502516051286	105.85355975347
9633	1	Deaths	1	Global	3	Both	17	60-64 years	645	Down syndrome	1	Number	1991	333.02472139849	497.333238689306	272.371586978697
9634	1	Deaths	1	Global	1	Male	17	60-64 years	645	Down syndrome	2	Percent	1991	0.000107456205662818	0.000191498031211556	7.47726638751972e-05
9635	1	Deaths	1	Global	2	Female	17	60-64 years	645	Down syndrome	2	Percent	1991	9.76709200595095e-05	0.000133006432006698	8.33673317526385e-05
9636	1	Deaths	1	Global	3	Both	17	60-64 years	645	Down syndrome	2	Percent	1991	0.000103637830600481	0.000154120431190717	8.4102542168991e-05
9637	1	Deaths	1	Global	1	Male	17	60-64 years	645	Down syndrome	3	Rate	1991	0.262244298543052	0.470512620744886	0.180024723470629
9638	1	Deaths	1	Global	2	Female	17	60-64 years	645	Down syndrome	3	Rate	1991	0.146212162715861	0.198317845592779	0.126841877812476
9639	1	Deaths	1	Global	3	Both	17	60-64 years	645	Down syndrome	3	Rate	1991	0.203169407263724	0.303409605427306	0.166166564600848
9640	1	Deaths	1	Global	1	Male	18	65-69 years	645	Down syndrome	1	Number	1991	82.295657068547	110.143958526797	61.6893167331278
9641	1	Deaths	1	Global	2	Female	18	65-69 years	645	Down syndrome	1	Number	1991	100.805232109737	138.201214539325	75.6919878718691
9642	1	Deaths	1	Global	3	Both	18	65-69 years	645	Down syndrome	1	Number	1991	183.100889178284	229.090721376225	147.501883853087
9643	1	Deaths	1	Global	1	Male	18	65-69 years	645	Down syndrome	2	Percent	1991	3.85771151193119e-05	5.21376967136272e-05	2.94714538576325e-05
9644	1	Deaths	1	Global	2	Female	18	65-69 years	645	Down syndrome	2	Percent	1991	6.48729858673743e-05	8.86433323901146e-05	4.89071656172628e-05
10749	1	Deaths	44636	Low-middle SDI	1	Male	1	<5 years	645	Down syndrome	1	Number	1991	2727.29194760017	8337.40339365345	1176.59043569989
10750	1	Deaths	44636	Low-middle SDI	2	Female	1	<5 years	645	Down syndrome	1	Number	1991	3494.82912064718	10434.4183867063	1005.9391459446
10751	1	Deaths	44636	Low-middle SDI	3	Both	1	<5 years	645	Down syndrome	1	Number	1991	6222.12106824735	17481.2717133989	2729.58487733062
10752	1	Deaths	44636	Low-middle SDI	1	Male	1	<5 years	645	Down syndrome	2	Percent	1991	0.00123959372537713	0.00385734097930613	0.000523079285159466
10753	1	Deaths	44636	Low-middle SDI	2	Female	1	<5 years	645	Down syndrome	2	Percent	1991	0.00175241390705181	0.00524424824096585	0.000504069862038889
10754	1	Deaths	44636	Low-middle SDI	3	Both	1	<5 years	645	Down syndrome	2	Percent	1991	0.00148362191629346	0.00419692093019633	0.000655696603514941
10755	1	Deaths	44636	Low-middle SDI	1	Male	1	<5 years	645	Down syndrome	3	Rate	1991	3.04147856071496	9.29788015402696	1.31213476726333
10756	1	Deaths	44636	Low-middle SDI	2	Female	1	<5 years	645	Down syndrome	3	Rate	1991	4.12190591464432	12.306664898132	1.18643469317134
10757	1	Deaths	44636	Low-middle SDI	3	Both	1	<5 years	645	Down syndrome	3	Rate	1991	3.56657113335815	10.020409179367	1.56462057275279
10758	1	Deaths	44636	Low-middle SDI	1	Male	6	5-9 years	645	Down syndrome	1	Number	1991	80.042247497401	237.99925462721	34.3826160092196
10759	1	Deaths	44636	Low-middle SDI	2	Female	6	5-9 years	645	Down syndrome	1	Number	1991	111.187276381147	318.02963618513	34.5367530171736
10760	1	Deaths	44636	Low-middle SDI	3	Both	6	5-9 years	645	Down syndrome	1	Number	1991	191.229523878548	516.643166000443	73.0109150313615
10761	1	Deaths	44636	Low-middle SDI	1	Male	6	5-9 years	645	Down syndrome	2	Percent	1991	0.000486995571893348	0.00146237855937198	0.000213996719960968
10762	1	Deaths	44636	Low-middle SDI	2	Female	6	5-9 years	645	Down syndrome	2	Percent	1991	0.000730499342003284	0.00209746038076895	0.000228216346090188
10763	1	Deaths	44636	Low-middle SDI	3	Both	6	5-9 years	645	Down syndrome	2	Percent	1991	0.000604067863527581	0.00162716391901797	0.000230050917623284
10764	1	Deaths	44636	Low-middle SDI	1	Male	6	5-9 years	645	Down syndrome	3	Rate	1991	0.0956695334609287	0.284465746104559	0.0410954081827238
10765	1	Deaths	44636	Low-middle SDI	2	Female	6	5-9 years	645	Down syndrome	3	Rate	1991	0.14133407881381	0.404258716722537	0.043900888049183
10766	1	Deaths	44636	Low-middle SDI	3	Both	6	5-9 years	645	Down syndrome	3	Rate	1991	0.117799191527789	0.318257066319227	0.0449754127341801
10767	1	Deaths	44636	Low-middle SDI	1	Male	7	10-14 years	645	Down syndrome	1	Number	1991	49.1921149841721	110.323174968596	25.0907646525187
10768	1	Deaths	44636	Low-middle SDI	2	Female	7	10-14 years	645	Down syndrome	1	Number	1991	65.0223664288494	159.222488327926	28.2335389815128
10769	1	Deaths	44636	Low-middle SDI	3	Both	7	10-14 years	645	Down syndrome	1	Number	1991	114.214481413022	255.52231213559	57.8071466432084
10770	1	Deaths	44636	Low-middle SDI	1	Male	7	10-14 years	645	Down syndrome	2	Percent	1991	0.000538830547990962	0.00121273291203674	0.000274751569925013
10771	1	Deaths	44636	Low-middle SDI	2	Female	7	10-14 years	645	Down syndrome	2	Percent	1991	0.000770412209070852	0.00188990716272071	0.000335232077717109
10772	1	Deaths	44636	Low-middle SDI	3	Both	7	10-14 years	645	Down syndrome	2	Percent	1991	0.000650098320236235	0.00145239974292237	0.0003255869401828
10773	1	Deaths	44636	Low-middle SDI	1	Male	7	10-14 years	645	Down syndrome	3	Rate	1991	0.0677641851036877	0.151974763683243	0.034563572248386
10774	1	Deaths	44636	Low-middle SDI	2	Female	7	10-14 years	645	Down syndrome	3	Rate	1991	0.0943703779063306	0.231087965879168	0.0409768190493959
10775	1	Deaths	44636	Low-middle SDI	3	Both	7	10-14 years	645	Down syndrome	3	Rate	1991	0.0807201797195393	0.1805883693798	0.0408547428345768
10776	1	Deaths	44636	Low-middle SDI	1	Male	8	15-19 years	645	Down syndrome	1	Number	1991	52.9174103138544	97.1939489963275	22.921371869999
10777	1	Deaths	44636	Low-middle SDI	2	Female	8	15-19 years	645	Down syndrome	1	Number	1991	56.9190061647454	136.647804130252	31.3786197820359
10778	1	Deaths	44636	Low-middle SDI	3	Both	8	15-19 years	645	Down syndrome	1	Number	1991	109.836	215.298327676883	58.7146302573315
10779	1	Deaths	44636	Low-middle SDI	1	Male	8	15-19 years	645	Down syndrome	2	Percent	1991	0.000491558833480238	0.00093813541760828	0.000211027433154648
10780	1	Deaths	44636	Low-middle SDI	2	Female	8	15-19 years	645	Down syndrome	2	Percent	1991	0.000495617470092126	0.00118438978010979	0.000272631588405207
10781	1	Deaths	44636	Low-middle SDI	3	Both	8	15-19 years	645	Down syndrome	2	Percent	1991	0.000493605379306143	0.000978338750811169	0.000263836077343894
10782	1	Deaths	44636	Low-middle SDI	1	Male	8	15-19 years	645	Down syndrome	3	Rate	1991	0.0866110083592388	0.159079325293143	0.0375158784011382
10783	1	Deaths	44636	Low-middle SDI	2	Female	8	15-19 years	645	Down syndrome	3	Rate	1991	0.0951193015064511	0.228356827658572	0.0524378866922741
10784	1	Deaths	44636	Low-middle SDI	3	Both	8	15-19 years	645	Down syndrome	3	Rate	1991	0.0908208962322642	0.178024627020966	0.048549611439261
10785	1	Deaths	44636	Low-middle SDI	1	Male	9	20-24 years	645	Down syndrome	1	Number	1991	28.3152123466766	46.4900368292207	16.6046497086153
10786	1	Deaths	44636	Low-middle SDI	2	Female	9	20-24 years	645	Down syndrome	1	Number	1991	48.1444214841929	111.784956359699	26.1323174109261
10787	1	Deaths	44636	Low-middle SDI	3	Both	9	20-24 years	645	Down syndrome	1	Number	1991	76.4596338308695	145.806944781723	46.029953257903
10788	1	Deaths	44636	Low-middle SDI	1	Male	9	20-24 years	645	Down syndrome	2	Percent	1991	0.000230240268678467	0.000375985741446759	0.000135607550053321
10789	1	Deaths	44636	Low-middle SDI	2	Female	9	20-24 years	645	Down syndrome	2	Percent	1991	0.000352246634537131	0.000819148232382156	0.000193234399649132
10790	1	Deaths	44636	Low-middle SDI	3	Both	9	20-24 years	645	Down syndrome	2	Percent	1991	0.000294457409634088	0.000564547509838119	0.000175952465732594
10791	1	Deaths	44636	Low-middle SDI	1	Male	9	20-24 years	645	Down syndrome	3	Rate	1991	0.0533615289228255	0.0876129556971823	0.0312923486086327
10792	1	Deaths	44636	Low-middle SDI	2	Female	9	20-24 years	645	Down syndrome	3	Rate	1991	0.0904519604795113	0.210017446323894	0.0490964325423914
10793	1	Deaths	44636	Low-middle SDI	3	Both	9	20-24 years	645	Down syndrome	3	Rate	1991	0.071935278749729	0.137179092954078	0.043306217314206
10794	1	Deaths	44636	Low-middle SDI	1	Male	10	25-29 years	645	Down syndrome	1	Number	1991	14.3542346538371	20.8002268883569	8.59070018969128
10795	1	Deaths	44636	Low-middle SDI	2	Female	10	25-29 years	645	Down syndrome	1	Number	1991	26.057696172192	54.4055580668759	15.5139798882365
10796	1	Deaths	44636	Low-middle SDI	3	Both	10	25-29 years	645	Down syndrome	1	Number	1991	40.4119308260291	68.3883670801738	27.0724418110831
10797	1	Deaths	44636	Low-middle SDI	1	Male	10	25-29 years	645	Down syndrome	2	Percent	1991	0.000116013234060046	0.000167240664465985	6.99113861133714e-05
10798	1	Deaths	44636	Low-middle SDI	2	Female	10	25-29 years	645	Down syndrome	2	Percent	1991	0.000202396751719062	0.000414127450765213	0.000118445355746693
10799	1	Deaths	44636	Low-middle SDI	3	Both	10	25-29 years	645	Down syndrome	2	Percent	1991	0.00016005051173682	0.000269601532319707	0.000107097486917736
10800	1	Deaths	44636	Low-middle SDI	1	Male	10	25-29 years	645	Down syndrome	3	Rate	1991	0.0313106903193871	0.0453712425900909	0.0187387735920996
10801	1	Deaths	44636	Low-middle SDI	2	Female	10	25-29 years	645	Down syndrome	3	Rate	1991	0.0565943802362653	0.118162742395042	0.0336946163993426
10802	1	Deaths	44636	Low-middle SDI	3	Both	10	25-29 years	645	Down syndrome	3	Rate	1991	0.0439798293475245	0.0744262561096106	0.0294626202345505
10803	1	Deaths	44636	Low-middle SDI	1	Male	11	30-34 years	645	Down syndrome	1	Number	1991	12.9466732196777	19.1390102011979	7.62862298114576
10804	1	Deaths	44636	Low-middle SDI	2	Female	11	30-34 years	645	Down syndrome	1	Number	1991	33.5074046725753	71.3509306999644	20.1247530630245
10805	1	Deaths	44636	Low-middle SDI	3	Both	11	30-34 years	645	Down syndrome	1	Number	1991	46.454077892253	88.4731537827411	29.7076232752335
10806	1	Deaths	44636	Low-middle SDI	1	Male	11	30-34 years	645	Down syndrome	2	Percent	1991	9.85507917541516e-05	0.000143769127876816	5.73896263571736e-05
10807	1	Deaths	44636	Low-middle SDI	2	Female	11	30-34 years	645	Down syndrome	2	Percent	1991	0.000282013250288337	0.000613470736663491	0.000168243782234956
10808	1	Deaths	44636	Low-middle SDI	3	Both	11	30-34 years	645	Down syndrome	2	Percent	1991	0.000185712065112686	0.000352737173906576	0.000118151320080993
10809	1	Deaths	44636	Low-middle SDI	1	Male	11	30-34 years	645	Down syndrome	3	Rate	1991	0.0329683962914391	0.0487370355482484	0.0194261074897706
10810	1	Deaths	44636	Low-middle SDI	2	Female	11	30-34 years	645	Down syndrome	3	Rate	1991	0.0867290617194795	0.18468154525511	0.0520900071953615
10811	1	Deaths	44636	Low-middle SDI	3	Both	11	30-34 years	645	Down syndrome	3	Rate	1991	0.0596294975600859	0.113566126957842	0.0381333723535584
10812	1	Deaths	44636	Low-middle SDI	1	Male	12	35-39 years	645	Down syndrome	1	Number	1991	34.4099424996439	61.9962277453287	12.2929351448817
10813	1	Deaths	44636	Low-middle SDI	2	Female	12	35-39 years	645	Down syndrome	1	Number	1991	17.8964709321487	31.8599034145025	12.0296989597654
10814	1	Deaths	44636	Low-middle SDI	3	Both	12	35-39 years	645	Down syndrome	1	Number	1991	52.3064134317925	86.9130042859919	28.3075557196484
10815	1	Deaths	44636	Low-middle SDI	1	Male	12	35-39 years	645	Down syndrome	2	Percent	1991	0.000228140793992385	0.000413734471012867	8.14546986657744e-05
10816	1	Deaths	44636	Low-middle SDI	2	Female	12	35-39 years	645	Down syndrome	2	Percent	1991	0.000159223711589916	0.000286304836643848	0.000106661100487336
10817	1	Deaths	44636	Low-middle SDI	3	Both	12	35-39 years	645	Down syndrome	2	Percent	1991	0.000198691338791431	0.000337073937644428	0.000108395912725287
10818	1	Deaths	44636	Low-middle SDI	1	Male	12	35-39 years	645	Down syndrome	3	Rate	1991	0.10213406839946	0.18401445934167	0.0364873460317601
10819	1	Deaths	44636	Low-middle SDI	2	Female	12	35-39 years	645	Down syndrome	3	Rate	1991	0.054886428726044	0.0977106785247511	0.0368937103328479
10820	1	Deaths	44636	Low-middle SDI	3	Both	12	35-39 years	645	Down syndrome	3	Rate	1991	0.0788967208184467	0.131095798483413	0.0426978868199028
10821	1	Deaths	44636	Low-middle SDI	1	Male	13	40-44 years	645	Down syndrome	1	Number	1991	26.7698592734422	49.9474519828899	13.2693137898461
10822	1	Deaths	44636	Low-middle SDI	2	Female	13	40-44 years	645	Down syndrome	1	Number	1991	37.8378396082555	71.956817463078	23.7913717081156
10823	1	Deaths	44636	Low-middle SDI	3	Both	13	40-44 years	645	Down syndrome	1	Number	1991	64.6076988816977	107.120761247265	38.4166032829369
10824	1	Deaths	44636	Low-middle SDI	1	Male	13	40-44 years	645	Down syndrome	2	Percent	1991	0.000154564380346586	0.000288945916851966	7.64936695333945e-05
10825	1	Deaths	44636	Low-middle SDI	2	Female	13	40-44 years	645	Down syndrome	2	Percent	1991	0.000318044337615498	0.000615391709344102	0.00019717948362249
10826	1	Deaths	44636	Low-middle SDI	3	Both	13	40-44 years	645	Down syndrome	2	Percent	1991	0.000221142932296854	0.000365860837112538	0.000131567804199024
10827	1	Deaths	44636	Low-middle SDI	1	Male	13	40-44 years	645	Down syndrome	3	Rate	1991	0.0949163141371505	0.177095740187977	0.0470482247663869
10828	1	Deaths	44636	Low-middle SDI	2	Female	13	40-44 years	645	Down syndrome	3	Rate	1991	0.14070971518113	0.267589888730359	0.0884743201904937
10829	1	Deaths	44636	Low-middle SDI	3	Both	13	40-44 years	645	Down syndrome	3	Rate	1991	0.11726737098382	0.194431472822673	0.0697287497789928
10830	1	Deaths	44636	Low-middle SDI	1	Male	14	45-49 years	645	Down syndrome	1	Number	1991	49.7699763532111	93.2060702256786	15.9194877733209
10831	1	Deaths	44636	Low-middle SDI	2	Female	14	45-49 years	645	Down syndrome	1	Number	1991	92.5499614763929	166.857600806879	46.6739970373357
[truncated: 120,977 more rows]

## Sheet: Sheet2
measure_id	measure_name	location_id	location_name	sex_id	sex_name	age_id	age_name	cause_id	cause_name	metric_id	metric_name	year	val	upper	lower
3	YLDs (Years Lived with Disability)	1	Global	3	Both	22	All ages	645	Down syndrome	1	Number	1990	179857.33954673618	250758.592377147	122382.87035716762
3	YLDs (Years Lived with Disability)	1	Global	3	Both	22	All ages	645	Down syndrome	2	Percent	1990	0.0003324445311202	0.0004265515720273	0.00025803410331
3	YLDs (Years Lived with Disability)	1	Global	3	Both	22	All ages	645	Down syndrome	3	Rate	1990	3.3721416979299996	4.701467883379999	2.29455
3	YLDs (Years Lived with Disability)	1	Global	3	Both	22	All ages	645	Down syndrome	1	Number	1991	180311.50694190845	251427.1594259458	122838.14746901358
3	YLDs (Years Lived with Disability)	1	Global	3	Both	22	All ages	645	Down syndrome	2	Percent	1991	0.0003278743490749	0.0004202082540687	0.0002545000984279
3	YLDs (Years Lived with Disability)	1	Global	3	Both	22	All ages	645	Down syndrome	3	Rate	1991	3.32892	4.64186	2.2678451325599998
3	YLDs (Years Lived with Disability)	1	Global	3	Both	22	All ages	645	Down syndrome	1	Number	1992	180718.2765616611	251848.7009207593	122787.86146273956
3	YLDs (Years Lived with Disability)	1	Global	3	Both	22	All ages	645	Down syndrome	2	Percent	1992	0.0003235490334931	0.0004149250343955	0.0002504493530672
3	YLDs (Years Lived with Disability)	1	Global	3	Both	22	All ages	645	Down syndrome	3	Rate	1992	3.28746	4.581393257359999	2.23364
3	YLDs (Years Lived with Disability)	1	Global	3	Both	22	All ages	645	Down syndrome	1	Number	1993	181100.05788629744	252734.35955999265	122943.36249906509
3	YLDs (Years Lived with Disability)	1	Global	3	Both	22	All ages	645	Down syndrome	2	Percent	1993	0.0003192313801123	0.000409340003038	0.0002479647968517
3	YLDs (Years Lived with Disability)	1	Global	3	Both	22	All ages	645	Down syndrome	3	Rate	1993	3.24816	4.53297	2.2050769107000003
3	YLDs (Years Lived with Disability)	1	Global	3	Both	22	All ages	645	Down syndrome	1	Number	1994	181462.61093073303	253273.23191820184	123121.53036052691
3	YLDs (Years Lived with Disability)	1	Global	3	Both	22	All ages	645	Down syndrome	2	Percent	1994	0.0003149423998427	0.0004034382637368	0.0002436619314349
3	YLDs (Years Lived with Disability)	1	Global	3	Both	22	All ages	645	Down syndrome	3	Rate	1994	3.21147	4.48235	2.17897
3	YLDs (Years Lived with Disability)	1	Global	3	Both	22	All ages	645	Down syndrome	1	Number	1995	181937.7366661052	253566.2396211899	123152.19363381765
3	YLDs (Years Lived with Disability)	1	Global	3	Both	22	All ages	645	Down syndrome	2	Percent	1995	0.000310982642802	0.0003985690739217	0.0002405980925755
3	YLDs (Years Lived with Disability)	1	Global	3	Both	22	All ages	645	Down syndrome	3	Rate	1995	3.1784729272799996	4.42983	2.15148
3	YLDs (Years Lived with Disability)	1	Global	3	Both	22	All ages	645	Down syndrome	1	Number	1996	182682.7659737557	254549.5644597126	124312.43975238124
3	YLDs (Years Lived with Disability)	1	Global	3	Both	22	All ages	645	Down syndrome	2	Percent	1996	0.0003073198978733	0.000392915299771	0.0002389559163904
3	YLDs (Years Lived with Disability)	1	Global	3	Both	22	All ages	645	Down syndrome	3	Rate	1996	3.1505750769299996	4.39	2.14391
3	YLDs (Years Lived with Disability)	1	Global	3	Both	22	All ages	645	Down syndrome	1	Number	1997	183693.5547604937	255982.38196361443	124889.44245352302
3	YLDs (Years Lived with Disability)	1	Global	3	Both	22	All ages	645	Down syndrome	2	Percent	1997	0.0003041348214374	0.0003878994199522	0.0002357620753763
3	YLDs (Years Lived with Disability)	1	Global	3	Both	22	All ages	645	Down syndrome	3	Rate	1997	3.1277229046799997	4.35857	2.1264740084300002
3	YLDs (Years Lived with Disability)	1	Global	3	Both	22	All ages	645	Down syndrome	1	Number	1998	184788.30129089652	257849.45259220945	125360.39538163644
3	YLDs (Years Lived with Disability)	1	Global	3	Both	22	All ages	645	Down syndrome	2	Percent	1998	0.0003010644124482	0.0003840618737022	0.0002327608723805
3	YLDs (Years Lived with Disability)	1	Global	3	Both	22	All ages	645	Down syndrome	3	Rate	1998	3.1067915612699997	4.33515	2.10765
3	YLDs (Years Lived with Disability)	1	Global	3	Both	22	All ages	645	Down syndrome	1	Number	1999	185813.9768650699	259069.0211103831	126070.10109742364
3	YLDs (Years Lived with Disability)	1	Global	3	Both	22	All ages	645	Down syndrome	2	Percent	1999	0.0002978926250926	0.0003806875415061	0.000230707621259
3	YLDs (Years Lived with Disability)	1	Global	3	Both	22	All ages	645	Down syndrome	3	Rate	1999	3.08513	4.30141	2.0931849641199998
3	YLDs (Years Lived with Disability)	1	Global	3	Both	22	All ages	645	Down syndrome	1	Number	2000	186750.7579389277	261094.70416088536	126937.19251798544
3	YLDs (Years Lived with Disability)	1	Global	3	Both	22	All ages	645	Down syndrome	2	Percent	2000	0.0002946210930009	0.0003754277612691	0.0002284772059205
3	YLDs (Years Lived with Disability)	1	Global	3	Both	22	All ages	645	Down syndrome	3	Rate	2000	3.0621012344799996	4.2811	2.08135
3	YLDs (Years Lived with Disability)	1	Global	3	Both	22	All ages	645	Down syndrome	1	Number	2001	187615.3505523436	261587.3055984068	127119.56338159452
3	YLDs (Years Lived with Disability)	1	Global	3	Both	22	All ages	645	Down syndrome	2	Percent	2001	0.0002913427571289	0.0003724583410033	0.0002254201192599
3	YLDs (Years Lived with Disability)	1	Global	3	Both	22	All ages	645	Down syndrome	3	Rate	2001	3.0377135213199997	4.23541	2.05822
3	YLDs (Years Lived with Disability)	1	Global	3	Both	22	All ages	645	Down syndrome	1	Number	2002	188596.87551967715	262820.335094654	127727.00634317916
3	YLDs (Years Lived with Disability)	1	Global	3	Both	22	All ages	645	Down syndrome	2	Percent	2002	0.0002884302264394	0.0003683111939782	0.0002231008140498
3	YLDs (Years Lived with Disability)	1	Global	3	Both	22	All ages	645	Down syndrome	3	Rate	2002	3.01496	4.20151	2.04187
3	YLDs (Years Lived with Disability)	1	Global	3	Both	22	All ages	645	Down syndrome	1	Number	2003	189626.05638813175	263753.42812732334	128391.85882903457
3	YLDs (Years Lived with Disability)	1	Global	3	Both	22	All ages	645	Down syndrome	2	Percent	2003	0.0002856370202078	0.0003652957685824	0.0002207606740444
3	YLDs (Years Lived with Disability)	1	Global	3	Both	22	All ages	645	Down syndrome	3	Rate	2003	2.99278	4.1627	2.02635
3	YLDs (Years Lived with Disability)	1	Global	3	Both	22	All ages	645	Down syndrome	1	Number	2004	190651.1632752461	265067.34444311296	128985.88929013986
3	YLDs (Years Lived with Disability)	1	Global	3	Both	22	All ages	645	Down syndrome	2	Percent	2004	0.0002827833012744	0.0003612574210355	0.0002193688023961
3	YLDs (Years Lived with Disability)	1	Global	3	Both	22	All ages	645	Down syndrome	3	Rate	2004	2.9704	4.12982	2.00964
3	YLDs (Years Lived with Disability)	1	Global	3	Both	22	All ages	645	Down syndrome	1	Number	2005	191636.9184432696	266480.6613682651	129709.75917396888
3	YLDs (Years Lived with Disability)	1	Global	3	Both	22	All ages	645	Down syndrome	2	Percent	2005	0.0002798386953016	0.0003576480450007	0.0002174434547992
3	YLDs (Years Lived with Disability)	1	Global	3	Both	22	All ages	645	Down syndrome	3	Rate	2005	2.9471957293799997	4.09822	1.9948142111799998
3	YLDs (Years Lived with Disability)	1	Global	3	Both	22	All ages	645	Down syndrome	1	Number	2006	192987.41674299992	267355.50543074065	131093.88751687354
3	YLDs (Years Lived with Disability)	1	Global	3	Both	22	All ages	645	Down syndrome	2	Percent	2006	0.0002774963673257	0.000353833384373	0.0002154266190342
3	YLDs (Years Lived with Disability)	1	Global	3	Both	22	All ages	645	Down syndrome	3	Rate	2006	2.92906	4.05778	1.98967
3	YLDs (Years Lived with Disability)	1	Global	3	Both	22	All ages	645	Down syndrome	1	Number	2007	195058.074130679	271035.091454137	132118.13217994015
3	YLDs (Years Lived with Disability)	1	Global	3	Both	22	All ages	645	Down syndrome	2	Percent	2007	0.0002764424444165	0.0003522538093533	0.0002146183645854
3	YLDs (Years Lived with Disability)	1	Global	3	Both	22	All ages	645	Down syndrome	3	Rate	2007	2.9211745685799997	4.059	1.9785908862900001
3	YLDs (Years Lived with Disability)	1	Global	3	Both	22	All ages	645	Down syndrome	1	Number	2008	197143.33358310245	274117.48694424634	133601.54391001328
3	YLDs (Years Lived with Disability)	1	Global	3	Both	22	All ages	645	Down syndrome	2	Percent	2008	0.0002753679215457	0.000350223815136	0.0002135628265456
3	YLDs (Years Lived with Disability)	1	Global	3	Both	22	All ages	645	Down syndrome	3	Rate	2008	2.91264	4.04988	1.97386
3	YLDs (Years Lived with Disability)	1	Global	3	Both	22	All ages	645	Down syndrome	1	Number	2009	198795.1954163347	276658.76666336344	135132.58385060582
3	YLDs (Years Lived with Disability)	1	Global	3	Both	22	All ages	645	Down syndrome	2	Percent	2009	0.0002736374213422	0.0003476464862105	0.0002119291576369
3	YLDs (Years Lived with Disability)	1	Global	3	Both	22	All ages	645	Down syndrome	3	Rate	2009	2.89744	4.0323	1.96956
3	YLDs (Years Lived with Disability)	1	Global	3	Both	22	All ages	645	Down syndrome	1	Number	2010	199322.2249787741	277328.78498131456	135480.47850587915
3	YLDs (Years Lived with Disability)	1	Global	3	Both	22	All ages	645	Down syndrome	2	Percent	2010	0.0002701338575685	0.0003428717050062	0.0002094350588048
3	YLDs (Years Lived with Disability)	1	Global	3	Both	22	All ages	645	Down syndrome	3	Rate	2010	2.86763	3.9899082277800004	1.9491473845099998
3	YLDs (Years Lived with Disability)	1	Global	3	Both	22	All ages	645	Down syndrome	1	Number	2011	197535.71992283725	274337.6638978651	135188.98677724373
3	YLDs (Years Lived with Disability)	1	Global	3	Both	22	All ages	645	Down syndrome	2	Percent	2011	0.0002635311878599	0.0003347132205252	0.0002051892317824
3	YLDs (Years Lived with Disability)	1	Global	3	Both	22	All ages	645	Down syndrome	3	Rate	2011	2.80676	3.89804	1.92089
3	YLDs (Years Lived with Disability)	1	Global	3	Both	22	All ages	645	Down syndrome	1	Number	2012	193315.7746734021	267829.53441414546	133053.41884449148
3	YLDs (Years Lived with Disability)	1	Global	3	Both	22	All ages	645	Down syndrome	2	Percent	2012	0.000253692050199	0.0003228688664319	0.000198518354039
3	YLDs (Years Lived with Disability)	1	Global	3	Both	22	All ages	645	Down syndrome	3	Rate	2012	2.7127	3.7583085993300003	1.86707
3	YLDs (Years Lived with Disability)	1	Global	3	Both	22	All ages	645	Down syndrome	1	Number	2013	188003.9230623022	259388.00307724543	130146.52388958042
3	YLDs (Years Lived with Disability)	1	Global	3	Both	22	All ages	645	Down syndrome	2	Percent	2013	0.0002427424579446	0.0003093085122934	0.0001910014695125
3	YLDs (Years Lived with Disability)	1	Global	3	Both	22	All ages	645	Down syndrome	3	Rate	2013	2.6052970161599998	3.59451	1.80353
3	YLDs (Years Lived with Disability)	1	Global	3	Both	22	All ages	645	Down syndrome	1	Number	2014	182961.51250533652	251313.7649419299	127096.571383592
3	YLDs (Years Lived with Disability)	1	Global	3	Both	22	All ages	645	Down syndrome	2	Percent	2014	0.000232440274123	0.0002947879732975	0.0001837943262185
3	YLDs (Years Lived with Disability)	1	Global	3	Both	22	All ages	645	Down syndrome	3	Rate	2014	2.50422	3.4397686400600005	1.73959
3	YLDs (Years Lived with Disability)	1	Global	3	Both	22	All ages	645	Down syndrome	1	Number	2015	179599.93795246052	247399.87457445715	124477.03858717022
3	YLDs (Years Lived with Disability)	1	Global	3	Both	22	All ages	645	Down syndrome	2	Percent	2015	0.0002245267407557	0.0002861751823994	0.0001775439690999
3	YLDs (Years Lived with Disability)	1	Global	3	Both	22	All ages	645	Down syndrome	3	Rate	2015	2.4282	3.3448637668699996	1.68294
3	YLDs (Years Lived with Disability)	1	Global	3	Both	22	All ages	645	Down syndrome	1	Number	2016	177486.5778420543	244833.45263837613	122846.6453464336
3	YLDs (Years Lived with Disability)	1	Global	3	Both	22	All ages	645	Down syndrome	2	Percent	2016	0.0002183843456602	0.0002779786805298	0.0001728097903799
3	YLDs (Years Lived with Disability)	1	Global	3	Both	22	All ages	645	Down syndrome	3	Rate	2016	2.3707195904000002	3.27028	1.64088
3	YLDs (Years Lived with Disability)	1	Global	3	Both	22	All ages	645	Down syndrome	1	Number	2017	175417.52562947586	242328.56123926432	121131.72124815622
3	YLDs (Years Lived with Disability)	1	Global	3	Both	22	All ages	645	Down syndrome	2	Percent	2017	0.0002124976313913	0.0002706968996353	0.0001684024757663
3	YLDs (Years Lived with Disability)	1	Global	3	Both	22	All ages	645	Down syndrome	3	Rate	2017	2.3155733398900002	3.19882	1.5989815346599998
3	YLDs (Years Lived with Disability)	1	Global	3	Both	22	All ages	645	Down syndrome	1	Number	2018	173700.84319499662	239919.6313547474	119877.79110330535
3	YLDs (Years Lived with Disability)	1	Global	3	Both	22	All ages	645	Down syndrome	2	Percent	2018	0.0002071646923429	0.0002637220699641	0.0001637792327538
3	YLDs (Years Lived with Disability)	1	Global	3	Both	22	All ages	645	Down syndrome	3	Rate	2018	2.26704	3.13128	1.56457
3	YLDs (Years Lived with Disability)	1	Global	3	Both	22	All ages	645	Down syndrome	1	Number	2019	172626.1498954462	238329.37166870505	118821.77442327589
3	YLDs (Years Lived with Disability)	1	Global	3	Both	22	All ages	645	Down syndrome	2	Percent	2019	0.0002026016482791	0.000257700750888	0.0001598317948145
3	YLDs (Years Lived with Disability)	1	Global	3	Both	22	All ages	645	Down syndrome	3	Rate	2019	2.22878	3.07707	1.53411
3	YLDs (Years Lived with Disability)	1	Global	3	Both	22	All ages	645	Down syndrome	1	Number	2020	171587.30424545548	236487.8794321436	118158.4122752767
3	YLDs (Years Lived with Disability)	1	Global	3	Both	22	All ages	645	Down syndrome	2	Percent	2020	0.000194512863283	0.0002481101218677	0.0001528206614038
3	YLDs (Years Lived with Disability)	1	Global	3	Both	22	All ages	645	Down syndrome	3	Rate	2020	2.19355	3.0232278744200003	1.51052
3	YLDs (Years Lived with Disability)	1	Global	3	Both	22	All ages	645	Down syndrome	1	Number	2021	171215.9692415118	237281.79066117515	117695.2304930068
3	YLDs (Years Lived with Disability)	1	Global	3	Both	22	All ages	645	Down syndrome	2	Percent	2021	0.0001889668055358	0.0002402693033859	0.0001479329178171
3	YLDs (Years Lived with Disability)	1	Global	3	Both	22	All ages	645	Down syndrome	3	Rate	2021	2.16967	3.00686	1.49145
3	YLDs (Years Lived with Disability)	1	Global	3	Both	27	Age-standardized	645	Down syndrome	2	Percent	1990	0.0002733985967149	0.0003492494355794	0.0002122765454817
3	YLDs (Years Lived with Disability)	1	Global	3	Both	27	Age-standardized	645	Down syndrome	3	Rate	1990	3.04143	4.23697	2.07102
3	YLDs (Years Lived with Disability)	1	Global	3	Both	27	Age-standardized	645	Down syndrome	2	Percent	1991	0.0002715878061262	0.0003466425151331	0.000210626201374
3	YLDs (Years Lived with Disability)	1	Global	3	Both	27	Age-standardized	645	Down syndrome	3	Rate	1991	3.01476	4.2006108955200006	2.05593
3	YLDs (Years Lived with Disability)	1	Global	3	Both	27	Age-standardized	645	Down syndrome	2	Percent	1992	0.0002700259372911	0.0003449295137808	0.0002088424941828
3	YLDs (Years Lived with Disability)	1	Global	3	Both	27	Age-standardized	645	Down syndrome	3	Rate	1992	2.99027	4.16428	2.03499
3	YLDs (Years Lived with Disability)	1	Global	3	Both	27	Age-standardized	645	Down syndrome	2	Percent	1993	0.0002684939390939	0.0003429915509738	0.0002084754378346
3	YLDs (Years Lived with Disability)	1	Global	3	Both	27	Age-standardized	645	Down syndrome	3	Rate	1993	2.96788	4.13954	2.0163968699400003
3	YLDs (Years Lived with Disability)	1	Global	3	Both	27	Age-standardized	645	Down syndrome	2	Percent	1994	0.0002670591705186	0.0003409200716772	0.0002064306576978
3	YLDs (Years Lived with Disability)	1	Global	3	Both	27	Age-standardized	645	Down syndrome	3	Rate	1994	2.94819	4.11299	2.00359
3	YLDs (Years Lived with Disability)	1	Global	3	Both	27	Age-standardized	645	Down syndrome	2	Percent	1995	0.0002658686002502	0.0003396366407685	0.0002056242650551
3	YLDs (Years Lived with Disability)	1	Global	3	Both	27	Age-standardized	645	Down syndrome	3	Rate	1995	2.93171	4.08432	1.98937
3	YLDs (Years Lived with Disability)	1	Global	3	Both	27	Age-standardized	645	Down syndrome	2	Percent	1996	0.0002649353214082	0.0003377556876773	0.0002058605554847
3	YLDs (Years Lived with Disability)	1	Global	3	Both	27	Age-standardized	645	Down syndrome	3	Rate	1996	2.9198650208099997	4.06757	1.98847
3	YLDs (Years Lived with Disability)	1	Global	3	Both	27	Age-standardized	645	Down syndrome	2	Percent	1997	0.000264437160285	0.0003364205162024	0.0002047834818883
3	YLDs (Years Lived with Disability)	1	Global	3	Both	27	Age-standardized	645	Down syndrome	3	Rate	1997	2.9129	4.05847	1.9818114956600001
3	YLDs (Years Lived with Disability)	1	Global	3	Both	27	Age-standardized	645	Down syndrome	2	Percent	1998	0.0002640510185683	0.0003361195072406	0.0002039509410991
3	YLDs (Years Lived with Disability)	1	Global	3	Both	27	Age-standardized	645	Down syndrome	3	Rate	1998	2.90768	4.05662	1.97386
3	YLDs (Years Lived with Disability)	1	Global	3	Both	27	Age-standardized	645	Down syndrome	2	Percent	1999	0.0002636155454918	0.0003362497173418	0.0002039375470888
3	YLDs (Years Lived with Disability)	1	Global	3	Both	27	Age-standardized	645	Down syndrome	3	Rate	1999	2.90174	4.04514	1.96983
3	YLDs (Years Lived with Disability)	1	Global	3	Both	27	Age-standardized	645	Down syndrome	2	Percent	2000	0.0002630935271131	0.0003347387912321	0.0002038121784904
3	YLDs (Years Lived with Disability)	1	Global	3	Both	27	Age-standardized	645	Down syndrome	3	Rate	2000	2.89433	4.0457	1.96817
3	YLDs (Years Lived with Disability)	1	Global	3	Both	27	Age-standardized	645	Down syndrome	2	Percent	2001	0.0002625839307494	0.0003352535703217	0.0002029622644269
3	YLDs (Years Lived with Disability)	1	Global	3	Both	27	Age-standardized	645	Down syndrome	3	Rate	2001	2.8856	4.022622392870001	1.95601
3	YLDs (Years Lived with Disability)	1	Global	3	Both	27	Age-standardized	645	Down syndrome	2	Percent	2002	0.0002623625194151	0.0003346545289142	0.0002030970614622
3	YLDs (Years Lived with Disability)	1	Global	3	Both	27	Age-standardized	645	Down syndrome	3	Rate	2002	2.87816	4.01051	1.9499973905599999
3	YLDs (Years Lived with Disability)	1	Global	3	Both	27	Age-standardized	645	Down syndrome	2	Percent	2003	0.0002622199626653	0.0003348122755921	0.0002028047717247
3	YLDs (Years Lived with Disability)	1	Global	3	Both	27	Age-standardized	645	Down syndrome	3	Rate	2003	2.8711665383000002	3.99319	1.94492
3	YLDs (Years Lived with Disability)	1	Global	3	Both	27	Age-standardized	645	Down syndrome	2	Percent	2004	0.0002620513851125	0.0003343220763966	0.0002033971784642
3	YLDs (Years Lived with Disability)	1	Global	3	Both	27	Age-standardized	645	Down syndrome	3	Rate	2004	2.86403	3.9815	1.93835
3	YLDs (Years Lived with Disability)	1	Global	3	Both	27	Age-standardized	645	Down syndrome	2	Percent	2005	0.0002617953567254	0.0003341741288755	0.000203514176922
3	YLDs (Years Lived with Disability)	1	Global	3	Both	27	Age-standardized	645	Down syndrome	3	Rate	2005	2.8562	3.97185	1.9338602227800001
3	YLDs (Years Lived with Disability)	1	Global	3	Both	27	Age-standardized	645	Down syndrome	2	Percent	2006	0.0002621190732588	0.0003339078334445	0.0002035679558016
3	YLDs (Years Lived with Disability)	1	Global	3	Both	27	Age-standardized	645	Down syndrome	3	Rate	2006	2.8532469110000003	3.9536	1.9383664468400001
3	YLDs (Years Lived with Disability)	1	Global	3	Both	27	Age-standardized	645	Down syndrome	2	Percent	2007	0.0002636620434121	0.0003358289303719	0.0002047300364301
3	YLDs (Years Lived with Disability)	1	Global	3	Both	27	Age-standardized	645	Down syndrome	3	Rate	2007	2.86031	3.9746713119000003	1.93798
3	YLDs (Years Lived with Disability)	1	Global	3	Both	27	Age-standardized	645	Down syndrome	2	Percent	2008	0.0002651768106665	0.0003373641631798	0.0002058229002859
3	YLDs (Years Lived with Disability)	1	Global	3	Both	27	Age-standardized	645	Down syndrome	3	Rate	2008	2.86689	3.9865373867700002	1.9434061171900001
3	YLDs (Years Lived with Disability)	1	Global	3	Both	27	Age-standardized	645	Down syndrome	2	Percent	2009	0.0002661250532558	0.0003383313324838	0.0002063195928742
3	YLDs (Years Lived with Disability)	1	Global	3	Both	27	Age-standardized	645	Down syndrome	3	Rate	2009	2.86741	3.9914511043500003	1.94906
3	YLDs (Years Lived with Disability)	1	Global	3	Both	27	Age-standardized	645	Down syndrome	2	Percent	2010	0.0002654481229377	0.0003371282490596	0.00020592975775
3	YLDs (Years Lived with Disability)	1	Global	3	Both	27	Age-standardized	645	Down syndrome	3	Rate	2010	2.85437	3.97342	1.9400422317400001
3	YLDs (Years Lived with Disability)	1	Global	3	Both	27	Age-standardized	645	Down syndrome	2	Percent	2011	0.0002617638340411	0.0003326397487721	0.0002040247251815
3	YLDs (Years Lived with Disability)	1	Global	3	Both	27	Age-standardized	645	Down syndrome	3	Rate	2011	2.81052	3.9064392667400005	1.9236396387599999
3	YLDs (Years Lived with Disability)	1	Global	3	Both	27	Age-standardized	645	Down syndrome	2	Percent	2012	0.000254708476918	0.0003242992314492	0.000199205448109
3	YLDs (Years Lived with Disability)	1	Global	3	Both	27	Age-standardized	645	Down syndrome	3	Rate	2012	2.73226	3.78894	1.8807207395399999
3	YLDs (Years Lived with Disability)	1	Global	3	Both	27	Age-standardized	645	Down syndrome	2	Percent	2013	0.0002462886162696	0.0003139533260658	0.0001936641885363
3	YLDs (Years Lived with Disability)	1	Global	3	Both	27	Age-standardized	645	Down syndrome	3	Rate	2013	2.63912	3.64533	1.82706
3	YLDs (Years Lived with Disability)	1	Global	3	Both	27	Age-standardized	645	Down syndrome	2	Percent	2014	0.0002383175556292	0.0003024381465213	0.0001882902544195
3	YLDs (Years Lived with Disability)	1	Global	3	Both	27	Age-standardized	645	Down syndrome	3	Rate	2014	2.5511564148200003	3.5087346113900004	1.77218
3	YLDs (Years Lived with Disability)	1	Global	3	Both	27	Age-standardized	645	Down syndrome	2	Percent	2015	0.0002325735471133	0.0002962022055722	0.0001837627626467
3	YLDs (Years Lived with Disability)	1	Global	3	Both	27	Age-standardized	645	Down syndrome	3	Rate	2015	2.48767	3.4272699448200004	1.72423
3	YLDs (Years Lived with Disability)	1	Global	3	Both	27	Age-standardized	645	Down syndrome	2	Percent	2016	0.0002285361289644	0.0002910443004181	0.0001805898663997
3	YLDs (Years Lived with Disability)	1	Global	3	Both	27	Age-standardized	645	Down syndrome	3	Rate	2016	2.44222	3.3692396966600002	1.69024
3	YLDs (Years Lived with Disability)	1	Global	3	Both	27	Age-standardized	645	Down syndrome	2	Percent	2017	0.0002247072080752	0.0002865327332457	0.0001776286120554
3	YLDs (Years Lived with Disability)	1	Global	3	Both	27	Age-standardized	645	Down syndrome	3	Rate	2017	2.39864	3.3169735900000004	1.65608
3	YLDs (Years Lived with Disability)	1	Global	3	Both	27	Age-standardized	645	Down syndrome	2	Percent	2018	0.0002214441328196	0.0002819267251236	0.0001748197838082
3	YLDs (Years Lived with Disability)	1	Global	3	Both	27	Age-standardized	645	Down syndrome	3	Rate	2018	2.36174	3.26449	1.6301439400700002
3	YLDs (Years Lived with Disability)	1	Global	3	Both	27	Age-standardized	645	Down syndrome	2	Percent	2019	0.0002190242095531	0.0002786179713659	0.000172580901831
3	YLDs (Years Lived with Disability)	1	Global	3	Both	27	Age-standardized	645	Down syndrome	3	Rate	2019	2.33557	3.2320410638499997	1.60509
3	YLDs (Years Lived with Disability)	1	Global	3	Both	27	Age-standardized	645	Down syndrome	2	Percent	2020	0.0002125117039641	0.000271337430024	0.000166449623412
3	YLDs (Years Lived with Disability)	1	Global	3	Both	27	Age-standardized	645	Down syndrome	3	Rate	2020	2.31171	3.1887633576200005	1.5891582177999999
3	YLDs (Years Lived with Disability)	1	Global	3	Both	27	Age-standardized	645	Down syndrome	2	Percent	2021	0.0002085775252024	0.0002654178629636	0.0001634723679217
3	YLDs (Years Lived with Disability)	1	Global	3	Both	27	Age-standardized	645	Down syndrome	3	Rate	2021	2.29959	3.1935769767499997	1.57959
3	YLDs (Years Lived with Disability)	6	China	3	Both	22	All ages	645	Down syndrome	1	Number	1990	38831.56768886404	54878.72674697106	25777.873513912044
3	YLDs (Years Lived with Disability)	6	China	3	Both	22	All ages	645	Down syndrome	2	Percent	1990	0.0003898298036771	0.0005195453973506	0.0002945807807404
3	YLDs (Years Lived with Disability)	6	China	3	Both	22	All ages	645	Down syndrome	3	Rate	1990	3.30072	4.66474	2.19114
3	YLDs (Years Lived with Disability)	6	China	3	Both	22	All ages	645	Down syndrome	1	Number	1991	38427.20057151026	54425.93583410299	25560.17433504376
3	YLDs (Years Lived with Disability)	6	China	3	Both	22	All ages	645	Down syndrome	2	Percent	1991	0.0003801195722488	0.0005048427703487	0.0002853629318387
3	YLDs (Years Lived with Disability)	6	China	3	Both	22	All ages	645	Down syndrome	3	Rate	1991	3.22157	4.562832594510001	2.14285
3	YLDs (Years Lived with Disability)	6	China	3	Both	22	All ages	645	Down syndrome	1	Number	1992	37962.61816811132	53550.219198063656	25217.05161658753
3	YLDs (Years Lived with Disability)	6	China	3	Both	22	All ages	645	Down syndrome	2	Percent	1992	0.0003707662241185	0.0004921968396022	0.0002776483135159
3	YLDs (Years Lived with Disability)	6	China	3	Both	22	All ages	645	Down syndrome	3	Rate	1992	3.1471870947000005	4.43943	2.09055
3	YLDs (Years Lived with Disability)	6	China	3	Both	22	All ages	645	Down syndrome	1	Number	1993	37432.31005553294	52852.89617769572	24784.313073007783
3	YLDs (Years Lived with Disability)	6	China	3	Both	22	All ages	645	Down syndrome	2	Percent	1993	0.0003613392333734	0.0004820704992151	0.0002710315140203
3	YLDs (Years Lived with Disability)	6	China	3	Both	22	All ages	645	Down syndrome	3	Rate	1993	3.07516	4.3420054628799996	2.0361
3	YLDs (Years Lived with Disability)	6	China	3	Both	22	All ages	645	Down syndrome	1	Number	1994	36888.24616853356	51820.66174335113	24653.22777422989
3	YLDs (Years Lived with Disability)	6	China	3	Both	22	All ages	645	Down syndrome	2	Percent	1994	0.0003520054550909	0.0004663620406737	0.0002650019739271
3	YLDs (Years Lived with Disability)	6	China	3	Both	22	All ages	645	Down syndrome	3	Rate	1994	3.00807	4.2257454584600005	2.0103615391700003
3	YLDs (Years Lived with Disability)	6	China	3	Both	22	All ages	645	Down syndrome	1	Number	1995	36394.81627436759	51242.52780553063	24223.16447960623
3	YLDs (Years Lived with Disability)	6	China	3	Both	22	All ages	645	Down syndrome	2	Percent	1995	0.0003433879550366	0.0004535077541818	0.000255756881432
3	YLDs (Years Lived with Disability)	6	China	3	Both	22	All ages	645	Down syndrome	3	Rate	1995	2.94994	4.15341	1.96338
3	YLDs (Years Lived with Disability)	6	China	3	Both	22	All ages	645	Down syndrome	1	Number	1996	35988.1781179556	50655.79271357872	24107.385984667417
3	YLDs (Years Lived with Disability)	6	China	3	Both	22	All ages	645	Down syndrome	2	Percent	1996	0.0003355662894845	0.0004437407670426	0.0002536175569999
3	YLDs (Years Lived with Disability)	6	China	3	Both	22	All ages	645	Down syndrome	3	Rate	1996	2.90262	4.08563	1.94438
3	YLDs (Years Lived with Disability)	6	China	3	Both	22	All ages	645	Down syndrome	1	Number	1997	35704.48465056704	50390.02226355835	24033.698972796483
3	YLDs (Years Lived with Disability)	6	China	3	Both	22	All ages	645	Down syndrome	2	Percent	1997	0.0003290205202792	0.0004336193724612	0.0002489938753356
3	YLDs (Years Lived with Disability)	6	China	3	Both	22	All ages	645	Down syndrome	3	Rate	1997	2.86785	4.04742	1.93043
3	YLDs (Years Lived with Disability)	6	China	3	Both	22	All ages	645	Down syndrome	1	Number	1998	35471.90916832018	50073.60399033948	23775.160115535306
3	YLDs (Years Lived with Disability)	6	China	3	Both	22	All ages	645	Down syndrome	2	Percent	1998	0.0003229605446438	0.0004283893501937	0.0002431920822377
3	YLDs (Years Lived with Disability)	6	China	3	Both	22	All ages	645	Down syndrome	3	Rate	1998	2.83865	4.00715	1.9026112975000002
3	YLDs (Years Lived with Disability)	6	China	3	Both	22	All ages	645	Down syndrome	1	Number	1999	35225.453823874064	49765.257605747865	23552.839278316045
3	YLDs (Years Lived with Disability)	6	China	3	Both	22	All ages	645	Down syndrome	2	Percent	1999	0.0003167322254147	0.0004156816627728	0.0002397224726162
3	YLDs (Years Lived with Disability)	6	China	3	Both	22	All ages	645	Down syndrome	3	Rate	1999	2.8087	3.96803	1.87799
3	YLDs (Years Lived with Disability)	6	China	3	Both	22	All ages	645	Down syndrome	1	Number	2000	34980.46946394566	49308.739571668	23547.58050550666
3	YLDs (Years Lived with Disability)	6	China	3	Both	22	All ages	645	Down syndrome	2	Percent	2000	0.0003106764511438	0.0004092793522858	0.0002343520579211
3	YLDs (Years Lived with Disability)	6	China	3	Both	22	All ages	645	Down syndrome	3	Rate	2000	2.77824	3.91623	1.8702125052399998
3	YLDs (Years Lived with Disability)	6	China	3	Both	22	All ages	645	Down syndrome	1	Number	2001	34695.79749705127	49030.51612078068	23196.090786608373
3	YLDs (Years Lived with Disability)	6	China	3	Both	22	All ages	645	Down syndrome	2	Percent	2001	0.0003044632369588	0.0003987200331253	0.0002292500452232
3	YLDs (Years Lived with Disability)	6	China	3	Both	22	All ages	645	Down syndrome	3	Rate	2001	2.74307	3.8763836238600002	1.8339
3	YLDs (Years Lived with Disability)	6	China	3	Both	22	All ages	645	Down syndrome	1	Number	2002	34480.2139791048	48775.988152806254	22857.270525005017
3	YLDs (Years Lived with Disability)	6	China	3	Both	22	All ages	645	Down syndrome	2	Percent	2002	0.0002990493575431	0.0003936099121037	0.0002238296287716
3	YLDs (Years Lived with Disability)	6	China	3	Both	22	All ages	645	Down syndrome	3	Rate	2002	2.71222	3.83672	1.7979548230100002
3	YLDs (Years Lived with Disability)	6	China	3	Both	22	All ages	645	Down syndrome	1	Number	2003	34281.72471106201	48514.64091133763	22671.646709443907
3	YLDs (Years Lived with Disability)	6	China	3	Both	22	All ages	645	Down syndrome	2	Percent	2003	0.0002938641124951	0.0003872140222729	0.000221091842679
3	YLDs (Years Lived with Disability)	6	China	3	Both	22	All ages	645	Down syndrome	3	Rate	2003	2.6822059762199997	3.79579	1.7738321746499999
3	YLDs (Years Lived with Disability)	6	China	3	Both	22	All ages	645	Down syndrome	1	Number	2004	34111.639619486086	48740.93921506668	22530.720154728187
3	YLDs (Years Lived with Disability)	6	China	3	Both	22	All ages	645	Down syndrome	2	Percent	2004	0.0002887412047216	0.0003820596914749	0.0002165611330957
3	YLDs (Years Lived with Disability)	6	China	3	Both	22	All ages	645	Down syndrome	3	Rate	2004	2.65414	3.7924038136799996	1.7530558585000002
3	YLDs (Years Lived with Disability)	6	China	3	Both	22	All ages	645	Down syndrome	1	Number	2005	33987.44098367551	48645.41548594083	22346.224219648557
3	YLDs (Years Lived with Disability)	6	China	3	Both	22	All ages	645	Down syndrome	2	Percent	2005	0.0002839888336463	0.0003756938500712	0.0002125002303727
3	YLDs (Years Lived with Disability)	6	China	3	Both	22	All ages	645	Down syndrome	3	Rate	2005	2.62887	3.7626374081100002	1.7284411765999999
3	YLDs (Years Lived with Disability)	6	China	3	Both	22	All ages	645	Down syndrome	1	Number	2006	34050.75661691324	48501.31294687768	22494.36078861809
3	YLDs (Years Lived with Disability)	6	China	3	Both	22	All ages	645	Down syndrome	2	Percent	2006	0.0002808448576046	0.0003728637766876	0.0002104568879938
3	YLDs (Years Lived with Disability)	6	China	3	Both	22	All ages	645	Down syndrome	3	Rate	2006	2.61662	3.7270654558799996	1.72857
3	YLDs (Years Lived with Disability)	6	China	3	Both	22	All ages	645	Down syndrome	1	Number	2007	34367.67456464946	49266.06777953643	22595.091955683136
3	YLDs (Years Lived with Disability)	6	China	3	Both	22	All ages	645	Down syndrome	2	Percent	2007	0.0002801717020196	0.0003717069600984	0.0002084116278725
3	YLDs (Years Lived with Disability)	6	China	3	Both	22	All ages	645	Down syndrome	3	Rate	2007	2.6224	3.75922	1.7241
3	YLDs (Years Lived with Disability)	6	China	3	Both	22	All ages	645	Down syndrome	1	Number	2008	34656.47523001971	49839.70276182389	22850.32345363085
3	YLDs (Years Lived with Disability)	6	China	3	Both	22	All ages	645	Down syndrome	2	Percent	2008	0.0002792119687503	0.0003708150271938	0.000207509862823
3	YLDs (Years Lived with Disability)	6	China	3	Both	22	All ages	645	Down syndrome	3	Rate	2008	2.62564	3.7759544952499997	1.7311857170400002
3	YLDs (Years Lived with Disability)	6	China	3	Both	22	All ages	645	Down syndrome	1	Number	2009	34775.77286149492	50095.20555130359	22978.118724759253
3	YLDs (Years Lived with Disability)	6	China	3	Both	22	All ages	645	Down syndrome	2	Percent	2009	0.0002767893018531	0.0003674952574324	0.000204058918119
3	YLDs (Years Lived with Disability)	6	China	3	Both	22	All ages	645	Down syndrome	3	Rate	2009	2.61676	3.7694964643199995	1.72903
3	YLDs (Years Lived with Disability)	6	China	3	Both	22	All ages	645	Down syndrome	1	Number	2010	34513.69072365582	50117.73682133941	22743.17520438734
3	YLDs (Years Lived with Disability)	6	China	3	Both	22	All ages	645	Down syndrome	2	Percent	2010	0.0002708001523289	0.0003609036870747	0.0001998190307527
3	YLDs (Years Lived with Disability)	6	China	3	Both	22	All ages	645	Down syndrome	3	Rate	2010	2.58155	3.7487	1.70114
3	YLDs (Years Lived with Disability)	6	China	3	Both	22	All ages	645	Down syndrome	1	Number	2011	33661.1203903772	48900.3429005115	22263.01746361301
3	YLDs (Years Lived with Disability)	6	China	3	Both	22	All ages	645	Down syndrome	2	Percent	2011	0.0002598510765172	0.0003440730604706	0.0001924976120848
3	YLDs (Years Lived with Disability)	6	China	3	Both	22	All ages	645	Down syndrome	3	Rate	2011	2.5048031655700003	3.6387895671300003	1.65664
3	YLDs (Years Lived with Disability)	6	China	3	Both	22	All ages	645	Down syndrome	1	Number	2012	32314.78488147196	46716.84668528936	21556.18577435268
3	YLDs (Years Lived with Disability)	6	China	3	Both	22	All ages	645	Down syndrome	2	Percent	2012	0.0002452617579122	0.0003191519641465	0.0001849799461231
3	YLDs (Years Lived with Disability)	6	China	3	Both	22	All ages	645	Down syndrome	3	Rate	2012	2.3915780731400003	3.45746	1.59535
3	YLDs (Years Lived with Disability)	6	China	3	Both	22	All ages	645	Down syndrome	1	Number	2013	30825.178673340888	44166.283966344046	20764.46885189916
3	YLDs (Years Lived with Disability)	6	China	3	Both	22	All ages	645	Down syndrome	2	Percent	2013	0.0002299912062604	0.0002993275331219	0.0001737466017792
3	YLDs (Years Lived with Disability)	6	China	3	Both	22	All ages	645	Down syndrome	3	Rate	2013	2.26764	3.2490672608599995	1.52753
3	YLDs (Years Lived with Disability)	6	China	3	Both	22	All ages	645	Down syndrome	1	Number	2014	29467.88572397957	42019.128895875925	19929.51596229636
3	YLDs (Years Lived with Disability)	6	China	3	Both	22	All ages	645	Down syndrome	2	Percent	2014	0.0002160419796078	0.0002840600254324	0.000166101954675
3	YLDs (Years Lived with Disability)	6	China	3	Both	22	All ages	645	Down syndrome	3	Rate	2014	2.15421	3.0717533800399996	1.45692
3	YLDs (Years Lived with Disability)	6	China	3	Both	22	All ages	645	Down syndrome	1	Number	2015	28583.33169397725	41047.82286611997	19373.466204247798
3	YLDs (Years Lived with Disability)	6	China	3	Both	22	All ages	645	Down syndrome	2	Percent	2015	0.0002061697380202	0.0002694217953592	0.000158006725172
3	YLDs (Years Lived with Disability)	6	China	3	Both	22	All ages	645	Down syndrome	3	Rate	2015	2.07522	2.9801791671699998	1.40656
3	YLDs (Years Lived with Disability)	6	China	3	Both	22	All ages	645	Down syndrome	1	Number	2016	28137.30428070472	40452.97884633375	19057.77109716733
3	YLDs (Years Lived with Disability)	6	China	3	Both	22	All ages	645	Down syndrome	2	Percent	2016	0.0001994812231849	0.000260769948371	0.0001534993692259
3	YLDs (Years Lived with Disability)	6	China	3	Both	22	All ages	645	Down syndrome	3	Rate	2016	2.02742	2.91482	1.3732
3	YLDs (Years Lived with Disability)	6	China	3	Both	22	All ages	645	Down syndrome	1	Number	2017	27804.70686468144	40263.4578701947	18814.50550747732
3	YLDs (Years Lived with Disability)	6	China	3	Both	22	All ages	645	Down syndrome	2	Percent	2017	0.0001935468731528	0.0002529942524019	0.0001486223494751
3	YLDs (Years Lived with Disability)	6	China	3	Both	22	All ages	645	Down syndrome	3	Rate	2017	1.9886595389700001	2.87974	1.34566
3	YLDs (Years Lived with Disability)	6	China	3	Both	22	All ages	645	Down syndrome	1	Number	2018	27463.083053712864	39974.347704026826	18565.793839203463
3	YLDs (Years Lived with Disability)	6	China	3	Both	22	All ages	645	Down syndrome	2	Percent	2018	0.0001876773210863	0.0002447378143934	0.0001441028868506
3	YLDs (Years Lived with Disability)	6	China	3	Both	22	All ages	645	Down syndrome	3	Rate	2018	1.95165	2.84076	1.31937
3	YLDs (Years Lived with Disability)	6	China	3	Both	22	All ages	645	Down syndrome	1	Number	2019	27004.755211595875	39567.36625685523	18188.398640126827
3	YLDs (Years Lived with Disability)	6	China	3	Both	22	All ages	645	Down syndrome	2	Percent	2019	0.0001812883668609	0.0002366372742872	0.0001397926998094
3	YLDs (Years Lived with Disability)	6	China	3	Both	22	All ages	645	Down syndrome	3	Rate	2019	1.90931	2.79753	1.28597
3	YLDs (Years Lived with Disability)	6	China	3	Both	22	All ages	645	Down syndrome	1	Number	2020	26188.22352631449	38277.579125673394	17592.949627649738
3	YLDs (Years Lived with Disability)	6	China	3	Both	22	All ages	645	Down syndrome	2	Percent	2020	0.0001719704414744	0.0002270135553314	0.0001308640972166
3	YLDs (Years Lived with Disability)	6	China	3	Both	22	All ages	645	Down syndrome	3	Rate	2020	1.8449104834699999	2.69658	1.23939
3	YLDs (Years Lived with Disability)	6	China	3	Both	22	All ages	645	Down syndrome	1	Number	2021	25981.247998159128	38003.516034111046	17548.229932251088
3	YLDs (Years Lived with Disability)	6	China	3	Both	22	All ages	645	Down syndrome	2	Percent	2021	0.0001677694995895	0.0002187779552666	0.0001266897080662
3	YLDs (Years Lived with Disability)	6	China	3	Both	22	All ages	645	Down syndrome	3	Rate	2021	1.82613	2.67114	1.23341
3	YLDs (Years Lived with Disability)	6	China	3	Both	27	Age-standardized	645	Down syndrome	2	Percent	1990	0.0003249155642039	0.0004306566006846	0.0002451513972727
3	YLDs (Years Lived with Disability)	6	China	3	Both	27	Age-standardized	645	Down syndrome	3	Rate	1990	3.03002	4.2713	2.01191
3	YLDs (Years Lived with Disability)	6	China	3	Both	27	Age-standardized	645	Down syndrome	2	Percent	1991	0.0003230963896279	0.0004270692733013	0.000243084406758
3	YLDs (Years Lived with Disability)	6	China	3	Both	27	Age-standardized	645	Down syndrome	3	Rate	1991	2.99592	4.24321	1.99413
3	YLDs (Years Lived with Disability)	6	China	3	Both	27	Age-standardized	645	Down syndrome	2	Percent	1992	0.0003220439538403	0.0004273024134267	0.0002421582482026
3	YLDs (Years Lived with Disability)	6	China	3	Both	27	Age-standardized	645	Down syndrome	3	Rate	1992	2.96953	4.19039	1.9739396129800002
3	YLDs (Years Lived with Disability)	6	China	3	Both	27	Age-standardized	645	Down syndrome	2	Percent	1993	0.0003213612778395	0.0004285741040924	0.0002414666646262
3	YLDs (Years Lived with Disability)	6	China	3	Both	27	Age-standardized	645	Down syndrome	3	Rate	1993	2.94843	4.16621	1.9547932614699999
3	YLDs (Years Lived with Disability)	6	China	3	Both	27	Age-standardized	645	Down syndrome	2	Percent	1994	0.0003211038268632	0.0004254008651813	0.0002423177717306
3	YLDs (Years Lived with Disability)	6	China	3	Both	27	Age-standardized	645	Down syndrome	3	Rate	1994	2.93333	4.13531	1.9628683738100001
3	YLDs (Years Lived with Disability)	6	China	3	Both	27	Age-standardized	645	Down syndrome	2	Percent	1995	0.0003215019048725	0.0004250210736344	0.0002405558089698
3	YLDs (Years Lived with Disability)	6	China	3	Both	27	Age-standardized	645	Down syndrome	3	Rate	1995	2.9268	4.1324	1.948
3	YLDs (Years Lived with Disability)	6	China	3	Both	27	Age-standardized	645	Down syndrome	2	Percent	1996	0.0003228098403503	0.0004267929789074	0.0002442032503038
3	YLDs (Years Lived with Disability)	6	China	3	Both	27	Age-standardized	645	Down syndrome	3	Rate	1996	2.93153	4.13179	1.96531
3	YLDs (Years Lived with Disability)	6	China	3	Both	27	Age-standardized	645	Down syndrome	2	Percent	1997	0.0003254815338424	0.0004295287260037	0.0002464458854788
3	YLDs (Years Lived with Disability)	6	China	3	Both	27	Age-standardized	645	Down syndrome	3	Rate	1997	2.94993	4.17007	1.9833
3	YLDs (Years Lived with Disability)	6	China	3	Both	27	Age-standardized	645	Down syndrome	2	Percent	1998	0.0003287646380879	0.0004350157600401	0.0002472880418881
3	YLDs (Years Lived with Disability)	6	China	3	Both	27	Age-standardized	645	Down syndrome	3	Rate	1998	2.97466	4.20363	1.98954
3	YLDs (Years Lived with Disability)	6	China	3	Both	27	Age-standardized	645	Down syndrome	2	Percent	1999	0.0003319427887035	0.0004348203163603	0.0002503835278167
3	YLDs (Years Lived with Disability)	6	China	3	Both	27	Age-standardized	645	Down syndrome	3	Rate	1999	2.9976413707800003	4.24261	2.00616
3	YLDs (Years Lived with Disability)	6	China	3	Both	27	Age-standardized	645	Down syndrome	2	Percent	2000	0.0003348892845878	0.0004402357672081	0.0002530710080175
3	YLDs (Years Lived with Disability)	6	China	3	Both	27	Age-standardized	645	Down syndrome	3	Rate	2000	3.01723	4.25648	2.03719
3	YLDs (Years Lived with Disability)	6	China	3	Both	27	Age-standardized	645	Down syndrome	2	Percent	2001	0.0003373319583224	0.0004414510721427	0.0002535499335275
3	YLDs (Years Lived with Disability)	6	China	3	Both	27	Age-standardized	645	Down syndrome	3	Rate	2001	3.02938	4.3012471755099995	2.03952
3	YLDs (Years Lived with Disability)	6	China	3	Both	27	Age-standardized	645	Down syndrome	2	Percent	2002	0.0003402383266447	0.0004473230876094	0.0002552093047992
3	YLDs (Years Lived with Disability)	6	China	3	Both	27	Age-standardized	645	Down syndrome	3	Rate	2002	3.04349	4.31936	2.03446
3	YLDs (Years Lived with Disability)	6	China	3	Both	27	Age-standardized	645	Down syndrome	2	Percent	2003	0.0003433772208648	0.0004510662786838	0.0002592142847966
3	YLDs (Years Lived with Disability)	6	China	3	Both	27	Age-standardized	645	Down syndrome	3	Rate	2003	3.05869	4.35225	2.03873
3	YLDs (Years Lived with Disability)	6	China	3	Both	27	Age-standardized	645	Down syndrome	2	Percent	2004	0.00034656688118	0.0004579323448811	0.0002579959045624
3	YLDs (Years Lived with Disability)	6	China	3	Both	27	Age-standardized	645	Down syndrome	3	Rate	2004	3.0748959982799997	4.40872	2.03388
3	YLDs (Years Lived with Disability)	6	China	3	Both	27	Age-standardized	645	Down syndrome	2	Percent	2005	0.0003498400821657	0.0004647164163148	0.0002621096201096
3	YLDs (Years Lived with Disability)	6	China	3	Both	27	Age-standardized	645	Down syndrome	3	Rate	2005	3.09263	4.44351	2.04851
3	YLDs (Years Lived with Disability)	6	China	3	Both	27	Age-standardized	645	Down syndrome	2	Percent	2006	0.0003550902307933	0.000473568944965	0.0002645879238159
3	YLDs (Years Lived with Disability)	6	China	3	Both	27	Age-standardized	645	Down syndrome	3	Rate	2006	3.12503	4.47528	2.07008
3	YLDs (Years Lived with Disability)	6	China	3	Both	27	Age-standardized	645	Down syndrome	2	Percent	2007	0.0003633944577122	0.0004831200239068	0.0002702566723745
3	YLDs (Years Lived with Disability)	6	China	3	Both	27	Age-standardized	645	Down syndrome	3	Rate	2007	3.1784651967400004	4.5665	2.09818
3	YLDs (Years Lived with Disability)	6	China	3	Both	27	Age-standardized	645	Down syndrome	2	Percent	2008	0.0003715750728406	0.0004933872604487	0.0002774271696092
3	YLDs (Years Lived with Disability)	6	China	3	Both	27	Age-standardized	645	Down syndrome	3	Rate	2008	3.23155	4.66203	2.14555
3	YLDs (Years Lived with Disability)	6	China	3	Both	27	Age-standardized	645	Down syndrome	2	Percent	2009	0.0003787547580234	0.0005026504483461	0.0002787787589541
3	YLDs (Years Lived with Disability)	6	China	3	Both	27	Age-standardized	645	Down syndrome	3	Rate	2009	3.2750914130699997	4.7162027346699995	2.16894
3	YLDs (Years Lived with Disability)	6	China	3	Both	27	Age-standardized	645	Down syndrome	2	Percent	2010	0.0003814701087353	0.0005066719932537	0.0002790813259066
3	YLDs (Years Lived with Disability)	6	China	3	Both	27	Age-standardized	645	Down syndrome	3	Rate	2010	3.28941	4.76941	2.1826
3	YLDs (Years Lived with Disability)	6	China	3	Both	27	Age-standardized	645	Down syndrome	2	Percent	2011	0.0003773423032703	0.0004973658378271	0.000279158547624
3	YLDs (Years Lived with Disability)	6	China	3	Both	27	Age-standardized	645	Down syndrome	3	Rate	2011	3.2516028251899995	4.74985	2.16544
3	YLDs (Years Lived with Disability)	6	China	3	Both	27	Age-standardized	645	Down syndrome	2	Percent	2012	0.0003664953764743	0.0004789120002502	0.0002766538360235
3	YLDs (Years Lived with Disability)	6	China	3	Both	27	Age-standardized	645	Down syndrome	3	Rate	2012	3.15884	4.61759	2.1184042557500002
3	YLDs (Years Lived with Disability)	6	China	3	Both	27	Age-standardized	645	Down syndrome	2	Percent	2013	0.0003529366595537	0.000460357767339	0.0002670762820638
3	YLDs (Years Lived with Disability)	6	China	3	Both	27	Age-standardized	645	Down syndrome	3	Rate	2013	3.0438554827499997	4.411749052679999	2.0621
3	YLDs (Years Lived with Disability)	6	China	3	Both	27	Age-standardized	645	Down syndrome	2	Percent	2014	0.0003403153934404	0.0004471138047955	0.0002607265934402
3	YLDs (Years Lived with Disability)	6	China	3	Both	27	Age-standardized	645	Down syndrome	3	Rate	2014	2.93746	4.21823	1.9915970816200002
3	YLDs (Years Lived with Disability)	6	China	3	Both	27	Age-standardized	645	Down syndrome	2	Percent	2015	0.0003324179459093	0.0004357537375612	0.0002534627235624
3	YLDs (Years Lived with Disability)	6	China	3	Both	27	Age-standardized	645	Down syndrome	3	Rate	2015	2.87036	4.13067	1.9520687053599999
3	YLDs (Years Lived with Disability)	6	China	3	Both	27	Age-standardized	645	Down syndrome	2	Percent	2016	0.0003280584232439	0.0004294570337831	0.0002508117944666
3	YLDs (Years Lived with Disability)	6	China	3	Both	27	Age-standardized	645	Down syndrome	3	Rate	2016	2.83621	4.09619	1.92686
3	YLDs (Years Lived with Disability)	6	China	3	Both	27	Age-standardized	645	Down syndrome	2	Percent	2017	0.0003240649841693	0.0004237273968892	0.0002466942494647
3	YLDs (Years Lived with Disability)	6	China	3	Both	27	Age-standardized	645	Down syndrome	3	Rate	2017	2.80896	4.0755207455599995	1.90038
3	YLDs (Years Lived with Disability)	6	China	3	Both	27	Age-standardized	645	Down syndrome	2	Percent	2018	0.0003200488865215	0.0004166490939732	0.0002440109687987
3	YLDs (Years Lived with Disability)	6	China	3	Both	27	Age-standardized	645	Down syndrome	3	Rate	2018	2.78347	4.0603836954100005	1.87754
3	YLDs (Years Lived with Disability)	6	China	3	Both	27	Age-standardized	645	Down syndrome	2	Percent	2019	0.0003154256789033	0.0004118770326675	0.0002398023810371
3	YLDs (Years Lived with Disability)	6	China	3	Both	27	Age-standardized	645	Down syndrome	3	Rate	2019	2.75112	4.04164	1.85083
3	YLDs (Years Lived with Disability)	6	China	3	Both	27	Age-standardized	645	Down syndrome	2	Percent	2020	0.0003056130547227	0.0004023845357302	0.0002303874324099
3	YLDs (Years Lived with Disability)	6	China	3	Both	27	Age-standardized	645	Down syndrome	3	Rate	2020	2.686	3.9377630482700003	1.81392
3	YLDs (Years Lived with Disability)	6	China	3	Both	27	Age-standardized	645	Down syndrome	2	Percent	2021	0.0003044254427833	0.0003974751162911	0.0002281500163769
3	YLDs (Years Lived with Disability)	6	China	3	Both	27	Age-standardized	645	Down syndrome	3	Rate	2021	2.68732	3.9425898808200004	1.82107
4	YLLs (Years of Life Lost)	1	Global	3	Both	22	All ages	645	Down syndrome	1	Number	1992	2543717.6072643725	5855459.755149521	1438751.4560103142
4	YLLs (Years of Life Lost)	1	Global	3	Both	22	All ages	645	Down syndrome	2	Percent	1992	0.0012474237007105212	0.0028718941385192744	0.000702758010510751
4	YLLs (Years of Life Lost)	1	Global	3	Both	22	All ages	645	Down syndrome	3	Rate	1992	46.27290373922422	106.51698318443694	26.172405080857985
4	YLLs (Years of Life Lost)	1	Global	3	Both	27	Age-standardized	645	Down syndrome	3	Rate	1992	41.2817101693495	94.54136033832604	23.494159201634673
4	YLLs (Years of Life Lost)	6	China	3	Both	22	All ages	645	Down syndrome	1	Number	1990	615313.5794030346	988818.6555868248	396994.38233827986
4	YLLs (Years of Life Lost)	6	China	3	Both	22	All ages	645	Down syndrome	2	Percent	1990	0.0019387338498466728	0.0030945150061028053	0.001239954983945244
4	YLLs (Years of Life Lost)	6	China	3	Both	22	All ages	645	Down syndrome	3	Rate	1990	52.302235477738904	84.05051976824328	33.744897501759596
4	YLLs (Years of Life Lost)	6	China	3	Both	27	Age-standardized	645	Down syndrome	3	Rate	1990	55.5619677215495	89.38693105296483	35.83958489914508
4	YLLs (Years of Life Lost)	6	China	3	Both	22	All ages	645	Down syndrome	1	Number	1992	561162.2610894643	869181.8821743561	383007.603109899
4	YLLs (Years of Life Lost)	6	China	3	Both	22	All ages	645	Down syndrome	2	Percent	1992	0.0018073980321732333	0.0027751852422114504	0.0012648589349138824
4	YLLs (Years of Life Lost)	6	China	3	Both	22	All ages	645	Down syndrome	3	Rate	1992	46.521623411495305	72.05714817690411	31.752198447959227
4	YLLs (Years of Life Lost)	6	China	3	Both	27	Age-standardized	645	Down syndrome	3	Rate	1992	53.83416610027059	83.26403541015407	36.74476556467168
4	YLLs (Years of Life Lost)	6	China	3	Both	22	All ages	645	Down syndrome	1	Number	1994	500987.9314296974	710950.2581235104	376589.02551993093
4	YLLs (Years of Life Lost)	6	China	3	Both	22	All ages	645	Down syndrome	2	Percent	1994	0.0016822096547956993	0.002404154544736344	0.0012438099566026105
4	YLLs (Years of Life Lost)	6	China	3	Both	22	All ages	645	Down syndrome	3	Rate	1994	40.85334700020882	57.9748448473026	30.70916716921984
4	YLLs (Years of Life Lost)	6	China	3	Both	27	Age-standardized	645	Down syndrome	3	Rate	1994	51.97712088663868	73.597747676874	39.09299854353975
4	YLLs (Years of Life Lost)	1	Global	3	Both	22	All ages	645	Down syndrome	1	Number	1995	2438179.6541905603	5462226.569074142	1453924.5401965328
4	YLLs (Years of Life Lost)	1	Global	3	Both	22	All ages	645	Down syndrome	2	Percent	1995	0.0011871589468828347	0.0026779527200723025	0.00070732096335214
4	YLLs (Years of Life Lost)	1	Global	3	Both	22	All ages	645	Down syndrome	3	Rate	1995	42.59527553054979	95.42571865863758	25.400226879860156
4	YLLs (Years of Life Lost)	1	Global	3	Both	27	Age-standardized	645	Down syndrome	3	Rate	1995	39.761549677475735	88.76666807414307	23.79224991508118
4	YLLs (Years of Life Lost)	1	Global	3	Both	22	All ages	645	Down syndrome	1	Number	1990	2624101.042775245	6145195.756737471	1428109.1160185554
4	YLLs (Years of Life Lost)	1	Global	3	Both	22	All ages	645	Down syndrome	2	Percent	1990	0.0012834657005224284	0.002975666933899651	0.0007027536250004608
4	YLLs (Years of Life Lost)	1	Global	3	Both	22	All ages	645	Down syndrome	3	Rate	1990	49.19921849301334	115.21615356637031	26.775589539247388
4	YLLs (Years of Life Lost)	1	Global	3	Both	27	Age-standardized	645	Down syndrome	3	Rate	1990	42.450770095447474	98.87381066775532	23.30042413856187
4	YLLs (Years of Life Lost)	6	China	3	Both	22	All ages	645	Down syndrome	1	Number	1995	475572.95278546173	656385.3158170556	348765.30588473834
4	YLLs (Years of Life Lost)	6	China	3	Both	22	All ages	645	Down syndrome	2	Percent	1995	0.001634341996120958	0.0022712787894601317	0.0012025046725215164
4	YLLs (Years of Life Lost)	6	China	3	Both	22	All ages	645	Down syndrome	3	Rate	1995	38.547046305527815	53.20259492234526	28.268790975094255
4	YLLs (Years of Life Lost)	6	China	3	Both	27	Age-standardized	645	Down syndrome	3	Rate	1995	51.5230523392926	70.94853816874371	37.826760256495184
4	YLLs (Years of Life Lost)	6	China	3	Both	22	All ages	645	Down syndrome	1	Number	1993	530481.4987012289	785305.2444174746	382320.2490928717
4	YLLs (Years of Life Lost)	6	China	3	Both	22	All ages	645	Down syndrome	2	Percent	1993	0.0017434479402246219	0.0026160644737097277	0.0012855085110439683
4	YLLs (Years of Life Lost)	6	China	3	Both	22	All ages	645	Down syndrome	3	Rate	1993	43.580460710687284	64.51490661601302	31.408621479325245
4	YLLs (Years of Life Lost)	6	China	3	Both	27	Age-standardized	645	Down syndrome	3	Rate	1993	52.89228537875267	78.06676993955287	38.126779820201634
4	YLLs (Years of Life Lost)	1	Global	3	Both	22	All ages	645	Down syndrome	1	Number	1993	2506832.029692979	5717770.269078156	1445495.2152284759
4	YLLs (Years of Life Lost)	1	Global	3	Both	22	All ages	645	Down syndrome	2	Percent	1993	0.0012249477462023645	0.002803737409673267	0.0007078813073158534
4	YLLs (Years of Life Lost)	1	Global	3	Both	22	All ages	645	Down syndrome	3	Rate	1993	44.961820754757696	102.55228866956065	25.92598786003326
4	YLLs (Years of Life Lost)	1	Global	3	Both	27	Age-standardized	645	Down syndrome	3	Rate	1993	40.7524582842196	92.52687890970903	23.60304121894708
4	YLLs (Years of Life Lost)	6	China	3	Both	22	All ages	645	Down syndrome	1	Number	1991	592601.6357522312	937462.6796885583	396449.09188091743
4	YLLs (Years of Life Lost)	6	China	3	Both	22	All ages	645	Down syndrome	2	Percent	1991	0.001877649428363573	0.0030107567289831263	0.0012610379481277755
4	YLLs (Years of Life Lost)	6	China	3	Both	22	All ages	645	Down syndrome	3	Rate	1991	49.68113120578496	78.59277393153677	33.23655920245405
4	YLLs (Years of Life Lost)	6	China	3	Both	27	Age-standardized	645	Down syndrome	3	Rate	1991	54.80394066563565	86.6393483511207	36.69401992703755
4	YLLs (Years of Life Lost)	1	Global	3	Both	22	All ages	645	Down syndrome	1	Number	1996	2404530.5569387116	5311455.55414879	1474149.5920550323
4	YLLs (Years of Life Lost)	1	Global	3	Both	22	All ages	645	Down syndrome	2	Percent	1996	0.001178816196825317	0.0026306613069735805	0.0007162070266857655
4	YLLs (Years of Life Lost)	1	Global	3	Both	22	All ages	645	Down syndrome	3	Rate	1996	41.46890377987606	91.60217934036375	25.42341057536907
4	YLLs (Years of Life Lost)	1	Global	3	Both	27	Age-standardized	645	Down syndrome	3	Rate	1996	39.25031629734809	86.45007549019171	24.114018614112446
4	YLLs (Years of Life Lost)	1	Global	3	Both	22	All ages	645	Down syndrome	1	Number	1991	2585448.805095213	6028757.942618013	1441996.792759321
4	YLLs (Years of Life Lost)	1	Global	3	Both	22	All ages	645	Down syndrome	2	Percent	1991	0.0012619994497749798	0.0029296530021184755	0.0007001602201874023
4	YLLs (Years of Life Lost)	1	Global	3	Both	22	All ages	645	Down syndrome	3	Rate	1991	47.73270851877962	111.3032851542639	26.622229942495807
4	YLLs (Years of Life Lost)	1	Global	3	Both	27	Age-standardized	645	Down syndrome	3	Rate	1991	41.861716869678474	97.08873981721648	23.529606727054475
4	YLLs (Years of Life Lost)	1	Global	3	Both	22	All ages	645	Down syndrome	1	Number	1994	2466188.149523289	5549899.043590804	1442599.3249746629
4	YLLs (Years of Life Lost)	1	Global	3	Both	22	All ages	645	Down syndrome	2	Percent	1994	0.0011819659983349478	0.002695825587339702	0.0006956695161518516
4	YLLs (Years of Life Lost)	1	Global	3	Both	22	All ages	645	Down syndrome	3	Rate	1994	43.64580112804083	98.22032028825166	25.53065679820934
4	YLLs (Years of Life Lost)	1	Global	3	Both	27	Age-standardized	645	Down syndrome	3	Rate	1994	40.15423613154524	89.9949357657188	23.59586477684982
4	YLLs (Years of Life Lost)	1	Global	3	Both	22	All ages	645	Down syndrome	1	Number	1999	2348739.5759050627	5075640.847733316	1501456.5992750346
4	YLLs (Years of Life Lost)	1	Global	3	Both	22	All ages	645	Down syndrome	2	Percent	1999	0.0011619950393501638	0.0024993819112188466	0.0007495159975326098
4	YLLs (Years of Life Lost)	1	Global	3	Both	22	All ages	645	Down syndrome	3	Rate	1999	38.99692569542301	84.27259923843967	24.929196935027843
4	YLLs (Years of Life Lost)	1	Global	3	Both	27	Age-standardized	645	Down syndrome	3	Rate	1999	38.31049161460876	82.68821408746295	24.51059294185596
4	YLLs (Years of Life Lost)	6	China	3	Both	22	All ages	645	Down syndrome	1	Number	1996	457687.45271679654	605861.7818195038	336789.2199810447
4	YLLs (Years of Life Lost)	6	China	3	Both	22	All ages	645	Down syndrome	2	Percent	1996	0.0016163055534043444	0.0021707807494446584	0.0011909931092529279
4	YLLs (Years of Life Lost)	6	China	3	Both	22	All ages	645	Down syndrome	3	Rate	1996	36.91468710389064	48.86565705770305	27.163665077042243
4	YLLs (Years of Life Lost)	6	China	3	Both	27	Age-standardized	645	Down syndrome	3	Rate	1996	52.04939280017976	68.69447497008953	38.34270035156455
4	YLLs (Years of Life Lost)	1	Global	3	Both	22	All ages	645	Down syndrome	1	Number	1997	2373585.439512582	5212614.92354005	1476541.0092294123
4	YLLs (Years of Life Lost)	1	Global	3	Both	22	All ages	645	Down syndrome	2	Percent	1997	0.0011722867312292436	0.0025806520303958587	0.0007246973081406702
4	YLLs (Years of Life Lost)	1	Global	3	Both	22	All ages	645	Down syndrome	3	Rate	1997	40.41468714056448	88.75442097520155	25.140844708953942
4	YLLs (Years of Life Lost)	1	Global	3	Both	27	Age-standardized	645	Down syndrome	3	Rate	1997	38.76799341909434	84.932019582993	24.166049594625786
4	YLLs (Years of Life Lost)	6	China	3	Both	22	All ages	645	Down syndrome	1	Number	1999	408685.25161828625	522386.98355144955	303805.42562749266
4	YLLs (Years of Life Lost)	6	China	3	Both	22	All ages	645	Down syndrome	2	Percent	1999	0.0015379101469688737	0.00195681785254426	0.001159288326507904
4	YLLs (Years of Life Lost)	6	China	3	Both	22	All ages	645	Down syndrome	3	Rate	1999	32.586509922802605	41.652515121689724	24.223919208266814
4	YLLs (Years of Life Lost)	6	China	3	Both	27	Age-standardized	645	Down syndrome	3	Rate	1999	53.011991564120706	67.76251856582519	39.498487059637
4	YLLs (Years of Life Lost)	6	China	3	Both	22	All ages	645	Down syndrome	1	Number	2001	364380.6509828661	458156.49541249766	281425.2060123439
4	YLLs (Years of Life Lost)	6	China	3	Both	22	All ages	645	Down syndrome	2	Percent	2001	0.0013847580467061407	0.0017402602890722568	0.001057774326650303
4	YLLs (Years of Life Lost)	6	China	3	Both	22	All ages	645	Down syndrome	3	Rate	2001	28.80816479360017	36.2221423818747	22.249654832132432
4	YLLs (Years of Life Lost)	6	China	3	Both	27	Age-standardized	645	Down syndrome	3	Rate	2001	49.02543172057036	61.68395791046763	37.895223095027504
4	YLLs (Years of Life Lost)	1	Global	3	Both	22	All ages	645	Down syndrome	1	Number	2000	2339290.4043556433	4980982.393781858	1521737.2658509344
4	YLLs (Years of Life Lost)	1	Global	3	Both	22	All ages	645	Down syndrome	2	Percent	2000	0.0011610225915666798	0.002480293265345181	0.0007569674199812186
4	YLLs (Years of Life Lost)	1	Global	3	Both	22	All ages	645	Down syndrome	3	Rate	2000	38.35670662886172	81.67180955647194	24.951510835837503
4	YLLs (Years of Life Lost)	1	Global	3	Both	27	Age-standardized	645	Down syndrome	3	Rate	2000	38.037686128612336	80.94720873645988	24.769965528751673
4	YLLs (Years of Life Lost)	6	China	3	Both	22	All ages	645	Down syndrome	1	Number	1997	433939.2070745861	567234.8775150893	327115.2602851655
4	YLLs (Years of Life Lost)	6	China	3	Both	22	All ages	645	Down syndrome	2	Percent	1997	0.001577964929427161	0.002072760316421839	0.0011897931210756356
4	YLLs (Years of Life Lost)	6	China	3	Both	22	All ages	645	Down syndrome	3	Rate	1997	34.854802365901364	45.56135797021091	26.274504728378023
4	YLLs (Years of Life Lost)	6	China	3	Both	27	Age-standardized	645	Down syndrome	3	Rate	1997	51.872396424444105	67.72427405278732	39.191828585639584
4	YLLs (Years of Life Lost)	1	Global	3	Both	22	All ages	645	Down syndrome	1	Number	1998	2348997.230333922	5119624.59055726	1475059.2824628204
4	YLLs (Years of Life Lost)	1	Global	3	Both	22	All ages	645	Down syndrome	2	Percent	1998	0.0011616777703079438	0.002534356867811982	0.0007336056723016486
4	YLLs (Years of Life Lost)	1	Global	3	Both	22	All ages	645	Down syndrome	3	Rate	1998	39.493002109249424	86.07474804246604	24.799739480872386
4	YLLs (Years of Life Lost)	1	Global	3	Both	27	Age-standardized	645	Down syndrome	3	Rate	1998	38.36400887287149	83.4753354101137	24.144115616985967
4	YLLs (Years of Life Lost)	1	Global	3	Both	22	All ages	645	Down syndrome	1	Number	2002	2293751.9842329696	4814266.777832628	1522282.8658560698
4	YLLs (Years of Life Lost)	1	Global	3	Both	22	All ages	645	Down syndrome	2	Percent	2002	0.0011484376195594996	0.0023974697218461442	0.0007652898378333447
4	YLLs (Years of Life Lost)	1	Global	3	Both	22	All ages	645	Down syndrome	3	Rate	2002	36.668473400271495	76.96203185794681	24.33558168364855
4	YLLs (Years of Life Lost)	1	Global	3	Both	27	Age-standardized	645	Down syndrome	3	Rate	2002	36.92135975155954	77.53691262771996	24.484046408172826
4	YLLs (Years of Life Lost)	6	China	3	Both	22	All ages	645	Down syndrome	1	Number	2002	335578.30780641525	418654.264923483	259526.15102376943
4	YLLs (Years of Life Lost)	6	China	3	Both	22	All ages	645	Down syndrome	2	Percent	2002	0.0012848264483553975	0.0015952122392487705	0.0010166181839084075
4	YLLs (Years of Life Lost)	6	China	3	Both	22	All ages	645	Down syndrome	3	Rate	2002	26.39661793203693	32.93137970997212	20.41434887948261
4	YLLs (Years of Life Lost)	6	China	3	Both	27	Age-standardized	645	Down syndrome	3	Rate	2002	45.85017105102033	57.20673984143513	35.47917938755556
4	YLLs (Years of Life Lost)	6	China	3	Both	22	All ages	645	Down syndrome	1	Number	2000	389442.2938438041	494941.0046149799	298598.23949949734
4	YLLs (Years of Life Lost)	6	China	3	Both	22	All ages	645	Down syndrome	2	Percent	2000	0.0014677574129083226	0.0018372010752617219	0.001107946461172256
4	YLLs (Years of Life Lost)	6	China	3	Both	22	All ages	645	Down syndrome	3	Rate	2000	30.93055984432897	39.30955267225267	23.715479449067562
4	YLLs (Years of Life Lost)	6	China	3	Both	27	Age-standardized	645	Down syndrome	3	Rate	2000	51.71569927305956	65.68637218803725	39.68113051504028
4	YLLs (Years of Life Lost)	1	Global	3	Both	22	All ages	645	Down syndrome	1	Number	2004	2244585.520080628	4631686.335319595	1482690.5154250683
4	YLLs (Years of Life Lost)	1	Global	3	Both	22	All ages	645	Down syndrome	2	Percent	2004	0.0011259042014941008	0.0023327328959511914	0.0007525441762634955
4	YLLs (Years of Life Lost)	1	Global	3	Both	22	All ages	645	Down syndrome	3	Rate	2004	34.971260364983905	72.1629482647565	23.100726433341574
4	YLLs (Years of Life Lost)	1	Global	3	Both	27	Age-standardized	645	Down syndrome	3	Rate	2004	35.599918349196294	73.6144164846287	23.467578697743864
4	YLLs (Years of Life Lost)	6	China	3	Both	22	All ages	645	Down syndrome	1	Number	1998	413464.20337207464	533649.1559710318	311574.703284415
4	YLLs (Years of Life Lost)	6	China	3	Both	22	All ages	645	Down syndrome	2	Percent	1998	0.001533833912538934	0.0019646144091634834	0.001172355435106407
4	YLLs (Years of Life Lost)	6	China	3	Both	22	All ages	645	Down syndrome	3	Rate	1998	33.08754433718116	42.70536594144096	24.93381948228757
4	YLLs (Years of Life Lost)	6	China	3	Both	27	Age-standardized	645	Down syndrome	3	Rate	1998	51.67937019894504	66.66983767709334	39.03644706015285
4	YLLs (Years of Life Lost)	1	Global	3	Both	22	All ages	645	Down syndrome	1	Number	2006	2246659.0063038412	4628221.497497248	1491359.2876725139
4	YLLs (Years of Life Lost)	1	Global	3	Both	22	All ages	645	Down syndrome	2	Percent	2006	0.0011587973948110212	0.0023871503449418266	0.000774822117552818
4	YLLs (Years of Life Lost)	1	Global	3	Both	22	All ages	645	Down syndrome	3	Rate	2006	34.09856709375107	70.24462582632253	22.635039224422716
4	YLLs (Years of Life Lost)	1	Global	3	Both	27	Age-standardized	645	Down syndrome	3	Rate	2006	34.91811715264974	72.17319560117745	23.107895174975578
4	YLLs (Years of Life Lost)	6	China	3	Both	22	All ages	645	Down syndrome	1	Number	2004	266166.1860442778	322753.46681869094	214481.6859689206
4	YLLs (Years of Life Lost)	6	China	3	Both	22	All ages	645	Down syndrome	2	Percent	2004	0.0010168558902997797	0.001243176576665145	0.0008204766145361032
4	YLLs (Years of Life Lost)	6	China	3	Both	22	All ages	645	Down syndrome	3	Rate	2004	20.70968830888559	25.11259524647285	16.688253795099676
4	YLLs (Years of Life Lost)	6	China	3	Both	27	Age-standardized	645	Down syndrome	3	Rate	2004	37.29425688604631	45.301478593671725	30.0872860711258
4	YLLs (Years of Life Lost)	1	Global	3	Both	22	All ages	645	Down syndrome	1	Number	2001	2313499.091176571	4901956.631725211	1518187.7270236635
4	YLLs (Years of Life Lost)	1	Global	3	Both	22	All ages	645	Down syndrome	2	Percent	2001	0.0011542029195701193	0.0024261873494990116	0.0007604237462163205
4	YLLs (Years of Life Lost)	1	Global	3	Both	22	All ages	645	Down syndrome	3	Rate	2001	37.45827540309941	79.36845198060145	24.581247604267006
4	YLLs (Years of Life Lost)	1	Global	3	Both	27	Age-standardized	645	Down syndrome	3	Rate	2001	37.447922914284014	79.35493454972718	24.578178166093405
4	YLLs (Years of Life Lost)	1	Global	3	Both	22	All ages	645	Down syndrome	1	Number	2003	2268233.2398051573	4743093.556540635	1511159.0595028782
4	YLLs (Years of Life Lost)	1	Global	3	Both	22	All ages	645	Down syndrome	2	Percent	2003	0.0011396023802633041	0.002365836514984016	0.0007635238298555721
4	YLLs (Years of Life Lost)	1	Global	3	Both	22	All ages	645	Down syndrome	3	Rate	2003	35.79846204022063	74.8580223838093	23.849915114107134
4	YLLs (Years of Life Lost)	1	Global	3	Both	27	Age-standardized	645	Down syndrome	3	Rate	2003	36.2637773934928	75.94462371675296	24.122218255751335
4	YLLs (Years of Life Lost)	6	China	3	Both	22	All ages	645	Down syndrome	1	Number	2006	238446.0358450856	304207.1903212964	197080.58877405172
4	YLLs (Years of Life Lost)	6	China	3	Both	22	All ages	645	Down syndrome	2	Percent	2006	0.000969070894272932	0.0012449933636813097	0.0007953448878956218
4	YLLs (Years of Life Lost)	6	China	3	Both	22	All ages	645	Down syndrome	3	Rate	2006	18.323297438650727	23.376689033550257	15.144584956897642
4	YLLs (Years of Life Lost)	6	China	3	Both	27	Age-standardized	645	Down syndrome	3	Rate	2006	32.88025087462556	41.979650717174124	27.12260357460025
4	YLLs (Years of Life Lost)	6	China	3	Both	22	All ages	645	Down syndrome	1	Number	2008	221572.96392342864	288679.9347263744	179909.7687296869
4	YLLs (Years of Life Lost)	6	China	3	Both	22	All ages	645	Down syndrome	2	Percent	2008	0.0009001133884371627	0.0011750406587641717	0.0007335731307558137
4	YLLs (Years of Life Lost)	6	China	3	Both	22	All ages	645	Down syndrome	3	Rate	2008	16.786806156359845	21.870963043834834	13.630320052695932
4	YLLs (Years of Life Lost)	6	China	3	Both	27	Age-standardized	645	Down syndrome	3	Rate	2008	29.77246425259405	38.81606535048794	24.1785369267725
4	YLLs (Years of Life Lost)	6	China	3	Both	22	All ages	645	Down syndrome	1	Number	2003	296975.82251151954	360093.8140852998	233293.99257243975
4	YLLs (Years of Life Lost)	6	China	3	Both	22	All ages	645	Down syndrome	2	Percent	2003	0.001138281471873525	0.0013786785282636808	0.0008793210667376329
4	YLLs (Years of Life Lost)	6	China	3	Both	22	All ages	645	Down syndrome	3	Rate	2003	23.235421573661412	28.173780294909534	18.25294807564009
4	YLLs (Years of Life Lost)	6	China	3	Both	27	Age-standardized	645	Down syndrome	3	Rate	2003	41.272644378634816	50.1160412310443	32.415463104194416
4	YLLs (Years of Life Lost)	1	Global	3	Both	22	All ages	645	Down syndrome	1	Number	2005	2240548.8609391106	4610197.25451846	1478489.734449749
4	YLLs (Years of Life Lost)	1	Global	3	Both	22	All ages	645	Down syndrome	2	Percent	2005	0.001135626700063968	0.0023384834894444365	0.0007607338108886961
4	YLLs (Years of Life Lost)	1	Global	3	Both	22	All ages	645	Down syndrome	3	Rate	2005	34.457536095205974	70.9005016909142	22.737782817126526
4	YLLs (Years of Life Lost)	1	Global	3	Both	27	Age-standardized	645	Down syndrome	3	Rate	2005	35.206478423368594	72.64539359035786	23.156492409302647
4	YLLs (Years of Life Lost)	6	China	3	Both	22	All ages	645	Down syndrome	1	Number	2005	247875.52235798904	303883.98137197614	202561.44769864794
4	YLLs (Years of Life Lost)	6	China	3	Both	22	All ages	645	Down syndrome	2	Percent	2005	0.0009651871906590519	0.0011753101641595377	0.0008021615874686159
4	YLLs (Years of Life Lost)	6	China	3	Both	22	All ages	645	Down syndrome	3	Rate	2005	19.172736087516586	23.504891974182957	15.667772038509636
4	YLLs (Years of Life Lost)	6	China	3	Both	27	Age-standardized	645	Down syndrome	3	Rate	2005	34.60278661367618	42.435542407987064	28.252338048124884
4	YLLs (Years of Life Lost)	1	Global	3	Both	22	All ages	645	Down syndrome	1	Number	2007	2253177.248363908	4644719.782740746	1496818.491853487
4	YLLs (Years of Life Lost)	1	Global	3	Both	22	All ages	645	Down syndrome	2	Percent	2007	0.0011748152651358979	0.0024151836222030807	0.0007957434594457965
4	YLLs (Years of Life Lost)	1	Global	3	Both	22	All ages	645	Down syndrome	3	Rate	2007	33.74340747366957	69.55896272423298	22.416237480389423
4	YLLs (Years of Life Lost)	1	Global	3	Both	27	Age-standardized	645	Down syndrome	3	Rate	2007	34.60970475699106	71.62756915309086	22.89589267465291
4	YLLs (Years of Life Lost)	1	Global	3	Both	22	All ages	645	Down syndrome	1	Number	2009	2283236.9079621737	4612267.4454902	1546974.3438576492
4	YLLs (Years of Life Lost)	1	Global	3	Both	22	All ages	645	Down syndrome	2	Percent	2009	0.0012092033681475114	0.002451574412420763	0.0008344377986707579
4	YLLs (Years of Life Lost)	1	Global	3	Both	22	All ages	645	Down syndrome	3	Rate	2009	33.27818500144211	67.2238122955634	22.547155850474834
4	YLLs (Years of Life Lost)	1	Global	3	Both	27	Age-standardized	645	Down syndrome	3	Rate	2009	34.40037423628359	69.80973359410706	23.19972168532569
4	YLLs (Years of Life Lost)	1	Global	3	Both	22	All ages	645	Down syndrome	1	Number	2011	2285837.7751432676	4505283.355959281	1570962.5410821214
4	YLLs (Years of Life Lost)	1	Global	3	Both	22	All ages	645	Down syndrome	2	Percent	2011	0.001224206305307748	0.0024444797974444974	0.0008589119101237884
4	YLLs (Years of Life Lost)	1	Global	3	Both	22	All ages	645	Down syndrome	3	Rate	2011	32.47923154229402	64.01510329081589	22.32164358771211
4	YLLs (Years of Life Lost)	1	Global	3	Both	27	Age-standardized	645	Down syndrome	3	Rate	2011	34.21357504582724	67.80391068743273	23.373109363220113
4	YLLs (Years of Life Lost)	6	China	3	Both	22	All ages	645	Down syndrome	1	Number	2009	204349.61441928093	262688.00281535875	163445.14468626704
4	YLLs (Years of Life Lost)	6	China	3	Both	22	All ages	645	Down syndrome	2	Percent	2009	0.0008420315533158381	0.0010851782011337022	0.0006828862510067195
4	YLLs (Years of Life Lost)	6	China	3	Both	22	All ages	645	Down syndrome	3	Rate	2009	15.376624181136583	19.766392550648263	12.298699810196906
4	YLLs (Years of Life Lost)	6	China	3	Both	27	Age-standardized	645	Down syndrome	3	Rate	2009	27.71179459092885	35.713601317327544	22.13246133261265
4	YLLs (Years of Life Lost)	6	China	3	Both	22	All ages	645	Down syndrome	1	Number	2007	225476.2143356565	291411.3258981087	184775.6344438252
4	YLLs (Years of Life Lost)	6	China	3	Both	22	All ages	645	Down syndrome	2	Percent	2007	0.000933065917776865	0.001188585952409711	0.0007688266206674863
4	YLLs (Years of Life Lost)	6	China	3	Both	22	All ages	645	Down syndrome	3	Rate	2007	17.204824519121107	22.235962847494516	14.099191683619427
4	YLLs (Years of Life Lost)	6	China	3	Both	27	Age-standardized	645	Down syndrome	3	Rate	2007	30.572078407288746	39.54980793705461	25.03245085555048
4	YLLs (Years of Life Lost)	1	Global	3	Both	22	All ages	645	Down syndrome	1	Number	2010	2278787.92151745	4555993.43644439	1552192.8758640129
4	YLLs (Years of Life Lost)	1	Global	3	Both	22	All ages	645	Down syndrome	2	Percent	2010	0.0012058565438270562	0.002428296263984745	0.0008360415607494549
4	YLLs (Years of Life Lost)	1	Global	3	Both	22	All ages	645	Down syndrome	3	Rate	2010	32.78474925725785	65.54673255073162	22.331281359529513
4	YLLs (Years of Life Lost)	1	Global	3	Both	27	Age-standardized	645	Down syndrome	3	Rate	2010	34.21201282430183	68.73830338638878	23.198282789949875
4	YLLs (Years of Life Lost)	6	China	3	Both	22	All ages	645	Down syndrome	1	Number	2011	153468.4149661912	181976.38028767466	121666.46317128469
4	YLLs (Years of Life Lost)	6	China	3	Both	22	All ages	645	Down syndrome	2	Percent	2011	0.0006425339744789393	0.0007816296390355135	0.00051705314684281
4	YLLs (Years of Life Lost)	6	China	3	Both	22	All ages	645	Down syndrome	3	Rate	2011	11.419945835536957	13.541290608169327	9.053487779381246
4	YLLs (Years of Life Lost)	6	China	3	Both	27	Age-standardized	645	Down syndrome	3	Rate	2011	22.390371030313577	26.54990455263495	17.82241479897257
4	YLLs (Years of Life Lost)	6	China	3	Both	22	All ages	645	Down syndrome	1	Number	2010	173628.42808588012	213448.49947707535	139932.42506944085
4	YLLs (Years of Life Lost)	6	China	3	Both	22	All ages	645	Down syndrome	2	Percent	2010	0.0007187055532630167	0.0008932687949564832	0.000572600661057188
4	YLLs (Years of Life Lost)	6	China	3	Both	22	All ages	645	Down syndrome	3	Rate	2010	12.987024316612162	15.965478024612661	10.46663744580158
4	YLLs (Years of Life Lost)	6	China	3	Both	27	Age-standardized	645	Down syndrome	3	Rate	2010	24.646200548806213	30.294954331243865	19.843405119863682
4	YLLs (Years of Life Lost)	6	China	3	Both	22	All ages	645	Down syndrome	1	Number	2013	157672.99307497483	191360.77433713386	118155.31159678854
4	YLLs (Years of Life Lost)	6	China	3	Both	22	All ages	645	Down syndrome	2	Percent	2013	0.0006695033590907333	0.0008125257289273494	0.0005109320062226364
4	YLLs (Years of Life Lost)	6	China	3	Both	22	All ages	645	Down syndrome	3	Rate	2013	11.599122989669375	14.077345229815844	8.69202749542641
4	YLLs (Years of Life Lost)	6	China	3	Both	27	Age-standardized	645	Down syndrome	3	Rate	2013	21.469928821874827	26.10155691722315	16.059833717964118
4	YLLs (Years of Life Lost)	1	Global	3	Both	22	All ages	645	Down syndrome	1	Number	2008	2272229.8183434056	4616913.938058764	1537476.9719718923
4	YLLs (Years of Life Lost)	1	Global	3	Both	22	All ages	645	Down syndrome	2	Percent	2008	0.0011841595251378175	0.002407605399959551	0.0008113433970897461
4	YLLs (Years of Life Lost)	1	Global	3	Both	22	All ages	645	Down syndrome	3	Rate	2008	33.57045782351118	68.21137253861991	22.71504643831834
4	YLLs (Years of Life Lost)	1	Global	3	Both	27	Age-standardized	645	Down syndrome	3	Rate	2008	34.525710135074995	70.44978957402778	23.259795874179048
4	YLLs (Years of Life Lost)	6	China	3	Both	22	All ages	645	Down syndrome	1	Number	2016	170021.49883326638	218954.46414020087	113541.83935837315
4	YLLs (Years of Life Lost)	6	China	3	Both	22	All ages	645	Down syndrome	2	Percent	2016	0.0007159796143514812	0.0009580741587592537	0.00046759077826413786
4	YLLs (Years of Life Lost)	6	China	3	Both	22	All ages	645	Down syndrome	3	Rate	2016	12.250806403844845	15.7766	8.181195332714731
4	YLLs (Years of Life Lost)	6	China	3	Both	27	Age-standardized	645	Down syndrome	3	Rate	2016	19.573078615528914	25.28395069614581	13.05031245613585
4	YLLs (Years of Life Lost)	1	Global	3	Both	22	All ages	645	Down syndrome	1	Number	2016	2467703.6060195374	4550294.822326739	1758042.8988042912
4	YLLs (Years of Life Lost)	1	Global	3	Both	22	All ages	645	Down syndrome	2	Percent	2016	0.0013746685143124356	0.0025451175785613975	0.0010085448188675268
4	YLLs (Years of Life Lost)	1	Global	3	Both	22	All ages	645	Down syndrome	3	Rate	2016	32.961553224014025	60.77909219130536	23.482489727568485
4	YLLs (Years of Life Lost)	1	Global	3	Both	27	Age-standardized	645	Down syndrome	3	Rate	2016	35.54671674257706	66.07397042381302	25.122400577255167
4	YLLs (Years of Life Lost)	1	Global	3	Both	22	All ages	645	Down syndrome	1	Number	2014	2397383.6097900188	4601621.666763641	1688611.7926279802
4	YLLs (Years of Life Lost)	1	Global	3	Both	22	All ages	645	Down syndrome	2	Percent	2014	0.0013209183095205539	0.0025317911106537317	0.0009502984929635857
4	YLLs (Years of Life Lost)	1	Global	3	Both	22	All ages	645	Down syndrome	3	Rate	2014	32.81334375403669	62.9830757835055	23.112279149799985
4	YLLs (Years of Life Lost)	1	Global	3	Both	27	Age-standardized	645	Down syndrome	3	Rate	2014	35.04762486101146	67.80659887478907	24.495443253310523
4	YLLs (Years of Life Lost)	6	China	3	Both	22	All ages	645	Down syndrome	1	Number	2014	159266.82666044353	196162.43926409996	116929.63593036139
4	YLLs (Years of Life Lost)	6	China	3	Both	22	All ages	645	Down syndrome	2	Percent	2014	0.0006784898599023017	0.000841950664247774	0.0004921800557939101
4	YLLs (Years of Life Lost)	6	China	3	Both	22	All ages	645	Down syndrome	3	Rate	2014	11.642992750625218	14.34019818305404	8.547987876803548
4	YLLs (Years of Life Lost)	6	China	3	Both	27	Age-standardized	645	Down syndrome	3	Rate	2014	20.83573549300762	25.71565524886165	15.288333980861157
4	YLLs (Years of Life Lost)	1	Global	3	Both	22	All ages	645	Down syndrome	1	Number	2018	2422838.4651870984	4202932.329860389	1760186.366665882
4	YLLs (Years of Life Lost)	1	Global	3	Both	22	All ages	645	Down syndrome	2	Percent	2018	0.0013715901100100193	0.0023981007221746575	0.0010236070078020751
4	YLLs (Years of Life Lost)	1	Global	3	Both	22	All ages	645	Down syndrome	3	Rate	2018	31.621376915768707	54.85405208131449	22.97285491463463
4	YLLs (Years of Life Lost)	1	Global	3	Both	27	Age-standardized	645	Down syndrome	3	Rate	2018	35.22436443585991	61.626503041226	25.325129084584272
4	YLLs (Years of Life Lost)	1	Global	3	Both	22	All ages	645	Down syndrome	1	Number	2012	2318261.9832057785	4527560.437006821	1610124.378850702
4	YLLs (Years of Life Lost)	1	Global	3	Both	22	All ages	645	Down syndrome	2	Percent	2012	0.001259219717527904	0.0024559845696678164	0.0008902634512881196
4	YLLs (Years of Life Lost)	1	Global	3	Both	22	All ages	645	Down syndrome	3	Rate	2012	32.5309304145316	63.532833903518906	22.594014182427152
4	YLLs (Years of Life Lost)	1	Global	3	Both	27	Age-standardized	645	Down syndrome	3	Rate	2012	34.427615413940046	67.66799706966476	23.770536220307225
4	YLLs (Years of Life Lost)	1	Global	3	Both	22	All ages	645	Down syndrome	1	Number	2015	2432114.30096614	4610110.292316485	1723898.6257932605
4	YLLs (Years of Life Lost)	1	Global	3	Both	22	All ages	645	Down syndrome	2	Percent	2015	0.0013477825634830957	0.002558632291152373	0.0009771037721198344
4	YLLs (Years of Life Lost)	1	Global	3	Both	22	All ages	645	Down syndrome	3	Rate	2015	32.88235701891074	62.329016554973265	23.30723110144355
4	YLLs (Years of Life Lost)	1	Global	3	Both	27	Age-standardized	645	Down syndrome	3	Rate	2015	35.26384468396345	67.3798483030755	24.809010573691985
4	YLLs (Years of Life Lost)	6	China	3	Both	22	All ages	645	Down syndrome	1	Number	2012	155751.37776534655	184085.49312903063	121288.41156549432
4	YLLs (Years of Life Lost)	6	China	3	Both	22	All ages	645	Down syndrome	2	Percent	2012	0.0006584205266106496	0.0007952825737234739	0.0005111722311306306
4	YLLs (Years of Life Lost)	6	China	3	Both	22	All ages	645	Down syndrome	3	Rate	2012	11.526970743927038	13.623944289447142	8.976408374372008
4	YLLs (Years of Life Lost)	6	China	3	Both	27	Age-standardized	645	Down syndrome	3	Rate	2012	22.025921534235366	26.083550695867856	17.162735431591962
4	YLLs (Years of Life Lost)	1	Global	3	Both	22	All ages	645	Down syndrome	1	Number	2013	2358816.2071833033	4585379.220342568	1636605.9284247307
4	YLLs (Years of Life Lost)	1	Global	3	Both	22	All ages	645	Down syndrome	2	Percent	2013	0.0012920839375550695	0.002495581219124336	0.0009225539965840147
4	YLLs (Years of Life Lost)	1	Global	3	Both	22	All ages	645	Down syndrome	3	Rate	2013	32.6877052677442	63.54268892970565	22.6795508971307
4	YLLs (Years of Life Lost)	1	Global	3	Both	27	Age-standardized	645	Down syndrome	3	Rate	2013	34.72626702215854	67.9844390596265	23.956905686120326
4	YLLs (Years of Life Lost)	6	China	3	Both	22	All ages	645	Down syndrome	1	Number	2018	159793.2670434762	213910.0804626547	98810.61707588188
4	YLLs (Years of Life Lost)	6	China	3	Both	22	All ages	645	Down syndrome	2	Percent	2018	0.0006680114599120379	0.0009305885766185101	0.0004007311629178118
4	YLLs (Years of Life Lost)	6	China	3	Both	22	All ages	645	Down syndrome	3	Rate	2018	11.355636863837967	15.201423941018556	7.021932191299249
4	YLLs (Years of Life Lost)	6	China	3	Both	27	Age-standardized	645	Down syndrome	3	Rate	2018	19.402818438054858	26.030866853407414	11.937898358804661
4	YLLs (Years of Life Lost)	6	China	3	Both	22	All ages	645	Down syndrome	1	Number	2020	136245.32439592405	188674.29370207808	76305.42541019684
4	YLLs (Years of Life Lost)	6	China	3	Both	22	All ages	645	Down syndrome	2	Percent	2020	0.0005563481364230893	0.00078402404678623	0.0003114998956951394
4	YLLs (Years of Life Lost)	6	China	3	Both	22	All ages	645	Down syndrome	3	Rate	2020	9.598223684386225	13.291744744088291	5.375571930020874
4	YLLs (Years of Life Lost)	6	China	3	Both	27	Age-standardized	645	Down syndrome	3	Rate	2020	20.626152802690914	28.460616416607362	11.417966953099521
4	YLLs (Years of Life Lost)	6	China	3	Both	22	All ages	645	Down syndrome	1	Number	2015	165017.1907144106	208720.00326136666	116916.36141643507
4	YLLs (Years of Life Lost)	6	China	3	Both	22	All ages	645	Down syndrome	2	Percent	2015	0.0007022551093739264	0.0008941193090358808	0.0004922452390734268
4	YLLs (Years of Life Lost)	6	China	3	Both	22	All ages	645	Down syndrome	3	Rate	2015	11.980679111687907	15.153617465180337	8.488433253361125
4	YLLs (Years of Life Lost)	6	China	3	Both	27	Age-standardized	645	Down syndrome	3	Rate	2015	20.137412355726113	25.519950086653125	14.256397698507154
4	YLLs (Years of Life Lost)	1	Global	3	Both	22	All ages	645	Down syndrome	1	Number	2017	2463763.2535860827	4388336.291642315	1772133.595894672
4	YLLs (Years of Life Lost)	1	Global	3	Both	22	All ages	645	Down syndrome	2	Percent	2017	0.0013827503236523867	0.0024494168734881788	0.0010271246095882758
4	YLLs (Years of Life Lost)	1	Global	3	Both	22	All ages	645	Down syndrome	3	Rate	2017	32.52254576809043	57.9275901136104	23.39278982904173
4	YLLs (Years of Life Lost)	1	Global	3	Both	27	Age-standardized	645	Down syndrome	3	Rate	2017	35.53430128704997	63.82937763783242	25.351138367814574
4	YLLs (Years of Life Lost)	1	Global	3	Both	22	All ages	645	Down syndrome	1	Number	2019	2375397.7523748316	4051779.7738632183	1733724.7719170414
4	YLLs (Years of Life Lost)	1	Global	3	Both	22	All ages	645	Down syndrome	2	Percent	2019	0.0013549224805635342	0.0023204849468248636	0.001023817993487237
4	YLLs (Years of Life Lost)	1	Global	3	Both	22	All ages	645	Down syndrome	3	Rate	2019	30.6687800482243	52.31256220741198	22.384134884746356
4	YLLs (Years of Life Lost)	1	Global	3	Both	27	Age-standardized	645	Down syndrome	3	Rate	2019	34.96587619397042	60.271872223009055	25.260972307718724
4	YLLs (Years of Life Lost)	6	China	3	Both	22	All ages	645	Down syndrome	1	Number	2017	167675.35555591938	220419.6796800418	108603.45209652947
4	YLLs (Years of Life Lost)	6	China	3	Both	22	All ages	645	Down syndrome	2	Percent	2017	0.0007028950078396306	0.0009451471670237157	0.0004525947313289657
4	YLLs (Years of Life Lost)	6	China	3	Both	22	All ages	645	Down syndrome	3	Rate	2017	11.99254489174735	15.764945867109907	7.7675802168316
4	YLLs (Years of Life Lost)	6	China	3	Both	27	Age-standardized	645	Down syndrome	3	Rate	2017	19.389530896828227	25.53652822233434	12.542313575784402
4	YLLs (Years of Life Lost)	6	China	3	Both	22	All ages	645	Down syndrome	1	Number	2019	146402.4499157867	198385.85708727408	87477.86362465148
4	YLLs (Years of Life Lost)	6	China	3	Both	22	All ages	645	Down syndrome	2	Percent	2019	0.000607299389441648	0.000842663632415988	0.00034710694229269306
4	YLLs (Years of Life Lost)	6	China	3	Both	22	All ages	645	Down syndrome	3	Rate	2019	10.351073538736431	14.026449673054277	6.184936112142785
4	YLLs (Years of Life Lost)	6	China	3	Both	27	Age-standardized	645	Down syndrome	3	Rate	2019	19.356525142082898	26.466933933445294	11.504511801412166
4	YLLs (Years of Life Lost)	1	Global	3	Both	22	All ages	645	Down syndrome	1	Number	2020	2254373.73070366	3768090.8326677186	1628645.454688823
4	YLLs (Years of Life Lost)	1	Global	3	Both	22	All ages	645	Down syndrome	2	Percent	2020	0.0012026246862761431	0.0019887826117230985	0.0009074345670593577
4	YLLs (Years of Life Lost)	1	Global	3	Both	22	All ages	645	Down syndrome	3	Rate	2020	28.819597513388437	48.17074458966325	20.82037501452383
4	YLLs (Years of Life Lost)	1	Global	3	Both	27	Age-standardized	645	Down syndrome	3	Rate	2020	33.62799015667836	56.91183930803006	24.033180787641093
4	YLLs (Years of Life Lost)	1	Global	3	Both	22	All ages	645	Down syndrome	1	Number	2021	2181831.620918601	3590813.496899325	1595580.3172040922
4	YLLs (Years of Life Lost)	1	Global	3	Both	22	All ages	645	Down syndrome	2	Percent	2021	0.0011030018445902555	0.0017921487074174748	0.0008338391545437586
4	YLLs (Years of Life Lost)	1	Global	3	Both	22	All ages	645	Down syndrome	3	Rate	2021	27.64838346186162	45.50313944964348	20.219349665344026
4	YLLs (Years of Life Lost)	1	Global	3	Both	27	Age-standardized	645	Down syndrome	3	Rate	2021	32.905194338424494	54.95520345891494	23.740404654519423
4	YLLs (Years of Life Lost)	6	China	3	Both	22	All ages	645	Down syndrome	1	Number	2021	123533.35236162582	174606.41560233198	65913.40008256497
4	YLLs (Years of Life Lost)	6	China	3	Both	22	All ages	645	Down syndrome	2	Percent	2021	0.0005020020820676746	0.0007404289739971995	0.00026417168484572234
4	YLLs (Years of Life Lost)	6	China	3	Both	22	All ages	645	Down syndrome	3	Rate	2021	8.68274143489508	12.272494274346464	4.632829912494823
4	YLLs (Years of Life Lost)	6	China	3	Both	27	Age-standardized	645	Down syndrome	3	Rate	2021	20.61383056306827	29.241519798082262	10.819520870365139
