# Supplementary material for: Down syndrome burden in China and globally: a comparative analysis of 1990–2021 trends and future projections based on GBD 2021 database
Source: Front Public Health. 2025 Aug 11;13:1632250. doi: 10.3389/fpubh.2025.1632250 (PMC12375605; doi:10.3389/fpubh.2025.1632250)
Supplement: Supplementary file 4 [file Table_3.xlsx]

## Sheet: China pr male
	mean	sd	low	high	95%CI
1990	29.66722202251922	0.06719429801116794	29.5355	29.7989	29.66722202251922(29.5355211984173,29.7989228466211)
1991	29.53072519144814	0.06606342160258316	29.4012	29.6602	29.53072519144814(29.401240885107,29.6602094977892)
1992	29.40369497758498	0.06593322255714501	29.2745	29.5329	29.40369497758498(29.2744658613729,29.5329240937969)
1993	29.29282748179341	0.06597897615580108	29.1635	29.4221	29.29282748179341(29.163508688528,29.4221462750588)
1994	29.20235663658975	0.06617267380850707	29.0727	29.3321	29.20235663658975(29.072658195925,29.3320550772544)
1995	29.13312800277134	0.06649872492014543	29.0028	29.2635	29.13312800277134(29.0027905019278,29.2634655036148)
1996	29.1142363485966	0.06697732755430309	28.983	29.2455	29.1142363485966(28.9829607865902,29.245511910603)
1997	29.16010257069547	0.06762745774006831	29.0276	29.2927	29.16010257069547(29.0275527535249,29.2926523878659)
1998	29.25058596295996	0.06841621616761594	29.1165	29.3847	29.25058596295996(29.1164901792714,29.3846817466484)
1999	29.36124217788826	0.06927942686340506	29.2255	29.497	29.36124217788826(29.2254545012359,29.4970298545405)
2000	29.46512733614795	0.07012763729076901	29.3277	29.6026	29.46512733614795(29.327677167058,29.6025775052378)
2001	29.57641952306018	0.07091659523284138	29.4374	29.7154	29.57641952306018(29.4374229964037,29.7154160497165)
2002	29.71962895045461	0.07169430887865229	29.5791	29.8601	29.71962895045461(29.5791081050524,29.8601497958568)
2003	29.89012564268223	0.07249557881953553	29.748	30.0322	29.89012564268223(29.7480343081959,30.0322169771685)
2004	30.08659019456829	0.07331607327206646	29.9429	30.2303	30.08659019456829(29.9428906909549,30.2302896981814)
2005	30.31212703138823	0.07411879824173045	30.1669	30.4574	30.31212703138823(30.1668541868344,30.457399875942)
2006	30.77310015611096	0.07511456888002167	30.6259	30.9203	30.77310015611096(30.6258756011061,30.9203247111157)
2007	31.52166805130575	0.07637429949000436	31.372	31.6714	31.52166805130575(31.3719744243053,31.6713616783061)
2008	32.32641557441284	0.07765799756414343	32.1742	32.4786	32.32641557441284(32.1742058991871,32.4786252496385)
2009	32.95800795917924	0.07874018194308044	32.8037	33.1123	32.95800795917924(32.8036772025708,33.1123387157876)
2010	33.18833620678669	0.07940937542503881	33.0327	33.344	33.18833620678669(33.0326938309535,33.3439785826197)
2011	32.72067224450111	0.07922681302841765	32.5654	32.876	32.72067224450111(32.5653876909654,32.8759567980368)
2012	31.64931689919659	0.07811001810970845	31.4962	31.8024	31.64931689919659(31.4962212637015,31.8024125346915)
2013	30.33494040392575	0.07649026745256575	30.185	30.4849	30.33494040392575(30.1850194797187,30.4848613281327)
2014	29.14308362264881	0.0749233064781398	28.9962	29.2899	29.14308362264881(28.9962339419516,29.289933303346)
2015	28.43665862889882	0.0738439683228274	28.2919	28.5814	28.43665862889882(28.2919244509861,28.5813928068115)
2016	28.14244958198053	0.07317460945709528	27.999	28.2859	28.14244958198053(27.9990273474446,28.2858718165164)
2017	27.92183757593677	0.07261671434332229	27.7795	28.0642	27.92183757593677(27.7795088158238,28.0641663360496)
2018	27.73380948348851	0.07221624783269946	27.5923	27.8754	27.73380948348851(27.5922656377364,27.8753533292406)
2019	27.54084203544521	0.07195053384371854	27.3998	27.6819	27.54084203544521(27.3998189891115,27.6818650817789)
2020	27.08975689694755	0.07148266532154057	26.9497	27.2299	27.08975689694755(26.9496508729173,27.2298629209777)
2021	26.88338055252288	0.07260391602123072	26.7411	27.0257	26.88338055252288(26.7410768771212,27.0256842279244)
2022	26.32639086010882	0.492799060226111	25.3605	27.2923	26.32639086010882(25.3605047020656,27.292277018152)
2023	26.1136999036065	0.7732899879487437	24.5981	27.6293	26.1136999036065(24.598051527227,27.629348279986)
2024	25.90201490330017	1.126897341594298	23.6933	28.1107	25.90201490330017(23.6932961137753,28.1107336928249)
2025	25.69016940858439	1.532491401321844	22.6865	28.6939	25.69016940858439(22.6864862619935,28.6938525551751)
2026	25.4773777600746	1.979633611830524	21.5973	29.3575	25.4773777600746(21.5972958808868,29.3574596392624)
2027	25.26273358116873	2.462024452977981	20.4372	30.0883	25.26273358116873(20.4371656533318,30.0883015090055)
2028	25.0479777226589	2.974451621958853	19.2181	30.8779	25.0479777226589(19.2180525436196,30.8779029016982)
2029	24.83317822078056	3.512998862141074	17.9477	31.7187	24.83317822078056(17.947700450984,31.718655990577)
2030	24.61778664463916	4.074588989708382	16.6316	32.604	24.61778664463916(16.6315922248107,32.6039810644675)
2031	24.40154905969749	4.656860342621354	15.2741	33.529	24.40154905969749(15.2741027881596,33.5289953312352)
2032	24.18406319402445	5.257806478187553	13.8788	34.4894	24.18406319402445(13.8787624967768,34.489363891272)
2033	23.96664552809037	5.875400698737914	12.4509	35.4824	23.96664552809037(12.450860158564,35.4824308976166)
2034	23.74954805980925	6.507807740918338	10.9942	36.5049	23.74954805980925(10.9942448876093,36.5048512320091)
2035	23.53262388871996	7.153409310174812	9.51194	37.5533	23.53262388871996(9.51194164077727,37.5533061366625)
2036	23.31595976425793	7.810936156950187	8.00652	38.6254	23.31595976425793(8.00652489663555,38.6253946318803)

## Sheet: China pr female
	mean	sd	low	high	95%CI
1990	26.24633119215781	0.06504716539540388	26.1188	26.3738	26.24633119215781(26.1188387479828,26.3738236363328)
1991	25.72320144376759	0.06239947760373905	25.6009	25.8455	25.72320144376759(25.6008984676642,25.8455044198708)
1992	25.30526389140845	0.06192563360189538	25.1839	25.4266	25.30526389140845(25.1838896495487,25.4266381332681)
1993	25.00314133105729	0.0617332438246912	24.8821	25.1241	25.00314133105729(24.8821441731608,25.1241384889536)
1994	24.82408395101585	0.06182462421133137	24.7029	24.9453	24.82408395101585(24.7029076875616,24.94526021447)
1995	24.77109833323479	0.06219456489756931	24.6492	24.893	24.77109833323479(24.6491969860355,24.8929996804339)
1996	24.89625099829967	0.06289075813117295	24.773	25.0195	24.89625099829967(24.7729851123625,25.0195168842367)
1997	25.19142561999341	0.06390640315134435	25.0662	25.3167	25.19142561999341(25.0661690698168,25.31668217017)
1998	25.56481326371383	0.06511490044872767	25.4372	25.6924	25.56481326371383(25.4371880588343,25.6924384685933)
1999	25.92191124767769	0.06635046562429792	25.7919	26.052	25.92191124767769(25.791864335054,26.0519581603012)
2000	26.17121668266181	0.06742036726026199	26.0391	26.3034	26.17121668266181(26.0390727628317,26.3033606024919)
2001	26.31989535172802	0.06827602512461364	26.1861	26.4537	26.31989535172802(26.1860743424838,26.4537163609722)
2002	26.43957680664099	0.06904303386218447	26.3043	26.5749	26.43957680664099(26.304252460271,26.5749011530108)
2003	26.54159584600521	0.06977521240065203	26.4048	26.6784	26.54159584600521(26.4048364296999,26.6783552623105)
2004	26.63964262147755	0.07049009742402124	26.5015	26.7778	26.63964262147755(26.5014820305264,26.7778032124286)
2005	26.74462439515967	0.07116041688950893	26.6051	26.8841	26.74462439515967(26.6051499780562,26.884098812263)
2006	26.88918404195833	0.07178496402265304	26.7485	27.0299	26.88918404195833(26.7484855124739,27.0298825714427)
2007	27.06835889192827	0.07236470342759256	26.9265	27.2102	27.06835889192827(26.9265240732101,27.2101937106463)
2008	27.23548246912392	0.0728812151943979	27.0926	27.3783	27.23548246912392(27.0926352873429,27.3783296509049)
2009	27.34052922876466	0.07332007738477674	27.1968	27.4842	27.34052922876466(27.1968218770904,27.4842365804388)
2010	27.32612076122481	0.07366870161932886	27.1817	27.4705	27.32612076122481(27.1817301060509,27.4705114163987)
2011	27.03352626198988	0.07363616941247936	26.8892	27.1779	27.03352626198988(26.8891993699413,27.1778531540383)
2012	26.43609844049507	0.07300081861045589	26.293	26.5792	26.43609844049507(26.2930168360185,26.5791800449715)
2013	25.68982644558065	0.07199797240191236	25.5487	25.8309	25.68982644558065(25.5487104196729,25.8309424714883)
2014	24.95804521093431	0.07094805764256402	24.819	25.0971	24.95804521093431(24.8189870179549,25.0971034039137)
2015	24.40081000082494	0.07001561965377893	24.2636	24.538	24.40081000082494(24.2635793863035,24.5380406153463)
2016	24.02434187002543	0.06922563697072844	23.8887	24.16	24.02434187002543(23.8886596215628,24.160024118488)
2017	23.6947512104331	0.06852273069710689	23.5604	23.8291	23.6947512104331(23.5604466582668,23.8290557625994)
2018	23.35306681078753	0.06789716834065107	23.22	23.4861	23.35306681078753(23.2199883608398,23.4861452607352)
2019	22.94893417985486	0.06726808942143057	22.8171	23.0808	22.94893417985486(22.8170887245888,23.0807796351208)
2020	22.25779385023359	0.06624314904004122	22.128	22.3876	22.25779385023359(22.127957278115,22.387630422352)
2021	22.38588179565584	0.06952076514281022	22.2496	22.5221	22.38588179565584(22.2496210959759,22.5221424953357)
2022	22.05992740105084	0.3058723945365056	21.4604	22.6594	22.05992740105084(21.4604175077593,22.6594372943424)
2023	21.88040176779683	0.4972942583721949	20.9057	22.8551	21.88040176779683(20.9057050213873,22.8550985142063)
2024	21.69812058744706	0.7344179307888119	20.2587	23.1376	21.69812058744706(20.2586614431009,23.1375797317931)
2025	21.51529852847319	1.004124174531451	19.5472	23.4834	21.51529852847319(19.5472151463915,23.4833819105547)
2026	21.33567688650932	1.300559516935957	18.7866	23.8848	21.33567688650932(18.7865802333148,23.8847735397038)
2027	21.154330550723	1.6200518920726	17.979	24.3296	21.154330550723(17.9790288422607,24.3296322591853)
2028	20.97059630225102	1.958953693962614	17.131	24.8101	20.97059630225102(17.1310470620843,24.8101455424177)
2029	20.78452626260339	2.31455831818718	16.248	25.3211	20.78452626260339(16.2479919589564,25.3210605662502)
2030	20.59787590389638	2.685027486063713	15.3352	25.8605	20.59787590389638(15.3352220312114,25.8605297765812)
2031	20.41371025174223	3.069411450249545	14.3977	26.4298	20.41371025174223(14.3976638092531,26.4297566942313)
2032	20.2284509857605	3.466235706411386	13.4346	27.0223	20.2284509857605(13.4346290011942,27.0222729703268)
2033	20.04151457379361	3.873755549711498	12.449	27.6341	20.04151457379361(12.4489536963591,27.6340754512281)
2034	19.8529276815153	4.290550962620838	11.4434	28.2624	19.8529276815153(11.4434477947785,28.2624075682521)
2035	19.66401419702414	4.715747828032948	10.4211	28.9069	19.66401419702414(10.4211484540795,28.9068799399687)
2036	19.47713463152565	5.149121354306012	9.38486	29.5694	19.47713463152565(9.38485677708582,29.5694124859654)

## Sheet: China pr both
	mean	sd	low	high	95%CI
1990	28.03092015265533	0.04715599047051215	27.9385	28.1233	28.03092015265533(27.9384944113331,28.1233458939775)
1991	27.70871442676995	0.04633122999884924	27.6179	27.7995	27.70871442676995(27.6179052159722,27.7995236375676)
1992	27.44455520108071	0.04614924701382477	27.3541	27.535	27.44455520108071(27.3541026769336,27.5350077252278)
1993	27.24468411340186	0.04612497196874731	27.1543	27.3351	27.24468411340186(27.1542791683431,27.3350890584605)
1994	27.11378198184118	0.04625097150965529	27.0231	27.2044	27.11378198184118(27.0231300776822,27.204433886)
1995	27.05236140262662	0.04651459662909764	26.9612	27.1435	27.05236140262662(26.9611927932336,27.1435300120196)
1996	27.1025173763828	0.04694387856520318	27.0105	27.1945	27.1025173763828(27.010507374395,27.1945273783706)
1997	27.26921920956572	0.04754573043698965	27.176	27.3624	27.26921920956572(27.1760295779092,27.3624088412222)
1998	27.49635339655237	0.04826491261341817	27.4018	27.591	27.49635339655237(27.40175416783,27.5909526252746)
1999	27.7257183903216	0.04902479296482576	27.6296	27.8218	27.7257183903216(27.6296297961105,27.8218069845327)
2000	27.89765271050643	0.04972777896018087	27.8002	27.9951	27.89765271050643(27.8001862637445,27.9951191572684)
2001	28.02416859605457	0.05033703632168442	27.9255	28.1228	28.02416859605457(27.925508004864,28.122829187245)
2002	28.15470343554387	0.05091106426577981	28.0549	28.2545	28.15470343554387(28.0549177495829,28.2544891215047)
2003	28.29189013752108	0.0514824767519645	28.191	28.3928	28.29189013752108(28.1909844830871,28.3927957919548)
2004	28.44057330656399	0.05205484663722741	28.3385	28.5426	28.44057330656399(28.3385458071549,28.5426008059729)
2005	28.60713478755802	0.05260324020449035	28.504	28.7102	28.60713478755802(28.5040324367572,28.7102371383588)
2006	28.91796709601643	0.05321189469174138	28.8137	29.0223	28.91796709601643(28.8136717824206,29.0222624096122)
2007	29.39952270712629	0.05391177658417619	29.2939	29.5052	29.39952270712629(29.2938556250212,29.5051897892312)
2008	29.90675994023302	0.05460112440244432	29.7997	30.0138	29.90675994023302(29.7997417364042,30.0137781440618)
2009	30.29494251575507	0.05518585016546178	30.1868	30.4031	30.29494251575507(30.1867782494307,30.4031067820793)
2010	30.41913246141322	0.0555810754622113	30.3102	30.5281	30.41913246141322(30.3101935535073,30.5280713693191)
2011	30.03938376137318	0.05551745446382057	29.9306	30.1482	30.03938376137318(29.930569550624,30.1481979721222)
2012	29.19104312847217	0.05489078355671424	29.0835	29.2986	29.19104312847217(29.0834571927009,29.2986290642433)
2013	28.14268654197075	0.05393988376715799	28.037	28.2484	28.14268654197075(28.0369643697871,28.2484087141543)
2014	27.16677422313136	0.052988232079887	27.0629	27.2706	27.16677422313136(27.0629172882547,27.2706311580079)
2015	26.53626962994441	0.05227089410851989	26.4338	26.6387	26.53626962994441(26.4338186774917,26.6387205823971)
2016	26.21392709101052	0.05176023017189015	26.1125	26.3154	26.21392709101052(26.1124770398736,26.3153771421474)
2017	25.95002629881728	0.05131399249234369	25.8495	26.0506	25.95002629881728(25.8494508735322,26.0506017241022)
2018	25.6959890917999	0.05095212278301797	25.5961	25.7959	25.6959890917999(25.5961229311452,25.7958552524546)
2019	25.40610545270248	0.050649457554231	25.3068	25.5054	25.40610545270248(25.3068325158961,25.5053783895087)
2020	24.81855519727146	0.05012941363146318	24.7203	24.9168	24.81855519727146(24.7203015465537,24.9168088479891)
2021	24.79739674802985	0.05098502060036469	24.6975	24.8973	24.79739674802985(24.6974661076531,24.8973273884065)
2022	24.37869487362309	0.3864358711192627	23.6213	25.1361	24.37869487362309(23.6212805662292,25.1361091810167)
2023	24.19912319602513	0.6164866214011835	22.9908	25.4074	24.19912319602513(22.9908094180788,25.4074369739714)
2024	24.01844949230785	0.9063763126349392	22.242	25.7949	24.01844949230785(22.2419519195433,25.7949470650723)
2025	23.83679031542048	1.238873327583476	21.4086	26.265	23.83679031542048(21.4085985933568,26.264982037484)
2026	23.65515582186412	1.6057800053816	20.5078	26.8025	23.65515582186412(20.5078270113162,26.802484632412)
2027	23.47140578709649	2.002147641112652	19.5472	27.3956	23.47140578709649(19.5471964105156,27.3956151636772)
2028	23.28625194173402	2.42364425068989	18.5359	28.0366	23.28625194173402(18.5359092103818,28.0365946730862)
2029	23.09971091552473	2.867026630334233	17.4803	28.7191	23.09971091552473(17.4803387200696,28.7190831109798)
2030	22.9121	3.329856134001111	16.3856	29.4386	22.91207547749(16.3855574548478,29.4385935001322)
2031	22.72441302088782	3.810459013852149	15.2559	30.1929	22.72441302088782(15.2559133537376,30.192912688038)
2032	22.53531062308397	4.307164695770186	14.0933	30.9774	22.53531062308397(14.0932678193743,30.9773534267934)
2033	22.34526077832471	4.818147251002912	12.9017	31.7888	22.34526077832471(12.901692166359,31.7888293902904)
2034	22.15436246543853	5.341811206644362	11.6844	32.6243	22.15436246543853(11.6844125004156,32.6243124304615)
2035	21.96300446703124	5.87690541065652	10.4443	33.4817	21.96300446703124(10.4442698621444,33.481739071918)
2036	21.77217553349637	6.422650033337558	9.18378	34.3606	21.77217553349637(9.1837814681547,34.3605695988379)
