# Supplementary material for: Down syndrome burden in China and globally: a comparative analysis of 1990–2021 trends and future projections based on GBD 2021 database
Source: Front Public Health. 2025 Aug 11;13:1632250. doi: 10.3389/fpubh.2025.1632250 (PMC12375605; doi:10.3389/fpubh.2025.1632250)
Supplement: Supplementary file 5 [file Table_4.xlsx]

## Sheet: global pr both
	mean	sd	low	high	95%CI
1990	28.00648747145583	0.02177112687556263	27.9638	28.0492	28.00648747145583(27.9638160627797,28.0491588801319)
1991	27.75403528288678	0.02146571770169291	27.712	27.7961	27.75403528288678(27.7119624761914,27.796108089582)
1992	27.52224397735932	0.02125246947920623	27.4806	27.5639	27.52224397735932(27.48058913718,27.5638988175385)
1993	27.31160504255015	0.02106111849423374	27.2703	27.3529	27.31160504255015(27.2703252503014,27.3528848347988)
1994	27.12863159118079	0.02089276112918674	27.0877	27.1696	27.12863159118079(27.0876817793675,27.1695814029939)
1995	26.97357171179376	0.02074379349857218	26.9329	27.0142	26.97357171179376(26.9329138765365,27.0142295470509)
1996	26.86296088238013	0.02061605318536061	26.8226	26.9034	26.86296088238013(26.8225534181368,26.9033683466234)
1997	26.79304693175115	0.02050899162231891	26.7528	26.8332	26.79304693175115(26.7528493081713,26.8332445553308)
1998	26.74225289875719	0.02041274153381366	26.7022	26.7823	26.74225289875719(26.7022439253508,26.7822618721634)
1999	26.69085703438104	0.02032002907616352	26.651	26.7307	26.69085703438104(26.6510297773917,26.7306842913703)
2000	26.61654357511788	0.02022022037112971	26.5769	26.6562	26.61654357511788(26.5769119431904,26.6561752070452)
2001	26.53844288627137	0.02011960065351668	26.499	26.5779	26.53844288627137(26.4990084689904,26.5778773035522)
2002	26.47293069422878	0.02002320934749839	26.4337	26.5122	26.47293069422878(26.4336852039076,26.5121761845498)
2003	26.41013419570587	0.01992747989117715	26.3711	26.4492	26.41013419570587(26.3710763351191,26.4491920562925)
2004	26.34611096970928	0.01983203792046925	26.3072	26.385	26.34611096970928(26.3072401753851,26.3849817640333)
2005	26.27196064730227	0.01973280137655556	26.2333	26.3106	26.27196064730227(26.2332843566042,26.3106369380003)
2006	26.25444244718154	0.01965282730966141	26.2159	26.293	26.25444244718154(26.2159229056546,26.2929619887084)
2007	26.31433918034658	0.01960010571280041	26.2759	26.3528	26.31433918034658(26.2759229731494,26.3527553875436)
2008	26.37981400512876	0.01954745943324555	26.3415	26.4181	26.37981400512876(26.3415009846395,26.4181270256179)
2009	26.38117749857841	0.0194717523952315	26.343	26.4193	26.38117749857841(26.3430128638838,26.4193421332731)
2010	26.26064925322796	0.01935952057653557	26.2227	26.2986	26.26064925322796(26.2227045928979,26.2985939135579)
2011	25.84584555676597	0.01914358327722515	25.8083	25.8834	25.84584555676597(25.8083241335425,25.8833669799893)
2012	25.11572093327763	0.01880647922990645	25.0789	25.1526	25.11572093327763(25.078860233987,25.1525816325682)
2013	24.25021117883617	0.01841413573344733	24.2141	24.2863	24.25021117883617(24.2141194727985,24.2863028848737)
2014	23.42980992580367	0.01803744516012874	23.3945	23.4652	23.42980992580367(23.3944565332897,23.4651633183175)
2015	22.83628987169922	0.01774754606000111	22.8015	22.8711	22.83628987169922(22.8015046814216,22.8710750619768)
2016	22.41130463515332	0.01752349801060025	22.377	22.4457	22.41130463515332(22.3769585790525,22.4456506912541)
2017	22.00538008795284	0.01731024618902383	21.9715	22.0393	22.00538008795284(21.9714520054223,22.0393081704833)
2018	21.65937045518095	0.01712759547904397	21.6258	21.6929	21.65937045518095(21.625800368042,21.6929405423198)
2019	21.41634406864155	0.01699377292747611	21.383	21.4497	21.41634406864155(21.3830362737036,21.4496518635794)
2020	21.19218696001519	0.0168781263591075	21.1591	21.2253	21.19218696001519(21.1591058323512,21.225268087679)
2021	21.08182826227851	0.0168610835918419	21.0488	21.1149	21.08182826227851(21.0487805384385,21.1148759861185)
2022	21.20699662829901	0.2806366253500712	20.6569	21.757	21.20699662829901(20.6569488426129,21.7570444139851)
2023	21.01100288560326	0.4076602238525977	20.212	21.81	21.01100288560326(20.2119888468521,21.8100169243543)
2024	20.8141695915807	0.5711082689816114	19.6948	21.9335	20.8141695915807(19.6947973843767,21.9335417987847)
2025	20.62000917900081	0.760469890199845	19.1295	22.1105	20.62000917900081(19.1294881942091,22.1105301637925)
2026	20.42994511818898	0.9706426899578072	18.5275	22.3324	20.42994511818898(18.5274854458716,22.3324047905062)
2027	20.24103114246613	1.198625077230574	17.8917	22.5903	20.24103114246613(17.8917259910942,22.590336293838)
2028	20.04937717323196	1.441000670024737	17.225	22.8737	20.04937717323196(17.2250158599834,22.8737384864804)
2029	19.85682950498114	1.695712728578718	16.5332	23.1804	19.85682950498114(16.5332325569668,23.1804264529954)
2030	19.66624225473248	1.961622577927337	15.8215	23.511	19.66624225473248(15.8214620019948,23.51102250747)
2031	19.47877667033236	2.238111872802463	15.0921	23.8655	19.47877667033236(15.0920773996395,23.8654759410251)
2032	19.29220031042947	2.524421061623659	14.3443	24.2401	19.29220031042947(14.344335029647,24.2400655912118)
2033	19.10381000772781	2.818880619413437	13.5788	24.6288	19.10381000772781(13.5788039936775,24.6288160217781)
2034	18.91509293090434	3.120635012172594	12.7986	25.0315	18.91509293090434(12.798648307046,25.0315375547626)
2035	18.72819090473721	3.429338008836964	12.0067	25.4497	18.72819090473721(12.0066884074167,25.4496934020576)
2036	18.5439086150224	3.744807858825042	11.2041	25.8837	18.5439086150224(11.2040852117253,25.8837320183195)

## Sheet: global pr male
	mean	sd	low	high	95%CI
1990	28.38817358905783	0.03059848166749073	28.3282	28.4481	28.38817358905783(28.3282005649895,28.4481466131261)
1991	28.19328493310318	0.03017002557588842	28.1342	28.2524	28.19328493310318(28.1341516829744,28.2524181832318)
1992	28.00484079386777	0.02988908601452749	27.9463	28.0634	28.00484079386777(27.9462581852792,28.0634234024562)
1993	27.82288224636422	0.02963692338523412	27.7648	27.881	27.82288224636422(27.7647938765291,27.8809706161993)
1994	27.65435466733318	0.0294107058726399	27.5967	27.712	27.65435466733318(27.5967096838227,27.7119996508435)
1995	27.49824281764197	0.02920332006544781	27.441	27.5555	27.49824281764197(27.4410043103136,27.5554813249702)
1996	27.37916776402772	0.0290221447886791	27.3223	27.4361	27.37916776402772(27.3222843602419,27.4360511678135)
1997	27.30268231989656	0.02887167859094559	27.2461	27.3593	27.30268231989656(27.2460938298582,27.3592708099348)
1998	27.24809083913946	0.02873816141814039	27.1918	27.3044	27.24809083913946(27.1917640427598,27.3044176355189)
1999	27.1943789776509	0.02861019761206511	27.1383	27.2505	27.1943789776509(27.1383029903313,27.2504549649705)
2000	27.11922239485126	0.02847292867337414	27.0634	27.175	27.11922239485126(27.0634154546514,27.175029335051)
2001	27.04533113386916	0.02833679393633771	26.9898	27.1009	27.04533113386916(26.9897910177539,27.1008712499843)
2002	26.99087527554133	0.02821024625585817	26.9356	27.0462	26.99087527554133(26.9355831928798,27.0461673582028)
2003	26.94373157568858	0.02808739887436138	26.8887	26.9988	26.94373157568858(26.8886802738947,26.9987828774822)
2004	26.89732426715461	0.02796595536829312	26.8425	26.9521	26.89732426715461(26.8425109946327,26.9521375396765)
2005	26.83996576694169	0.02783864827300702	26.7854	26.8945	26.83996576694169(26.7854020163265,26.8945295175567)
2006	26.86320979969778	0.02774989554632865	26.8088	26.9176	26.86320979969778(26.8088200044269,26.9175995949685)
2007	26.99815995847842	0.02771586928046856	26.9438	27.0525	26.99815995847842(26.9438368546887,27.0524830622681)
2008	27.14885168411834	0.02768585159691924	27.0946	27.2031	27.14885168411834(27.0945874149883,27.2031159532483)
2009	27.22018541008142	0.02761601320090612	27.1661	27.2743	27.22018541008142(27.1660580242076,27.2743127959552)
2010	27.13278426402168	0.02747895712224728	27.0789	27.1866	27.13278426402168(27.078925508062,27.1866430199812)
2011	26.70951440061811	0.02717838395949072	26.6562	26.7628	26.70951440061811(26.6562447680575,26.7627840331787)
2012	25.94970041322418	0.02669878632800229	25.8974	26.002	25.94970041322418(25.8973707920212,26.002030034427)
2013	25.04799259184785	0.0261384019408316	24.9968	25.0992	25.04799259184785(24.9967613240438,25.0992238596518)
2014	24.19953673213824	0.02560289625423639	24.1494	24.2497	24.19953673213824(24.1493550554799,24.2497184087965)
2015	23.60143875260252	0.0251985917669733	23.552	23.6508	23.60143875260252(23.5520495127392,23.6508279924658)
2016	23.18725031930301	0.02489285313169425	23.1385	23.236	23.18725031930301(23.1384603271649,23.2360403114411)
2017	22.79180282560983	0.02460200923387969	22.7436	22.84	22.79180282560983(22.7435828875114,22.8400227637082)
2018	22.45670517040519	0.02435418980302822	22.409	22.5044	22.45670517040519(22.4089709583912,22.504439382419)
2019	22.22629682253967	0.02417488162717499	22.1789	22.2737	22.22629682253967(22.1789140545503,22.2736795905289)
2020	21.97371918041826	0.02400151058972032	21.9267	22.0208	21.97371918041826(21.9266762196623,22.020762141174)
2021	21.84471662778854	0.02398743472659496	21.7977	21.8917	21.84471662778854(21.7977012557244,21.8917319998526)
2022	22.1289164069163	0.3412786142262225	21.46	22.7978	22.1289164069163(21.4600103230329,22.7978224907997)
2023	21.9478277822961	0.4838080563792695	20.9996	22.8961	21.9478277822961(20.9995639917927,22.8960915727995)
2024	21.76451909936192	0.668434208129916	20.4544	23.0747	21.76451909936192(20.4543880514273,23.0746501472965)
2025	21.58172539808879	0.8832132206617576	19.8506	23.3128	21.58172539808879(19.8506274855917,23.3128233105857)
2026	21.40139336761544	1.121950717005676	19.2024	23.6004	21.40139336761544(19.2023699622843,23.6004167729465)
2027	21.22189668227112	1.380926406112099	18.5153	23.9285	21.22189668227112(18.5152809262914,23.9285124382508)
2028	21.03948815930303	1.656474639504411	17.7928	24.2862	21.03948815930303(17.7927978658744,24.2861784527316)
2029	20.85504174600656	1.946252452406236	17.0404	24.6697	20.85504174600656(17.0403869392903,24.6696965527227)
2030	20.67076644670024	2.248829779238042	16.2631	25.0785	20.67076644670024(16.2630600793936,25.0784728140068)
2031	20.48817334595343	2.563334431847267	15.464	25.5123	20.48817334595343(15.4640378595328,25.512308832374)
2032	20.30607693831695	2.888826929326731	14.644	25.9682	20.30607693831695(14.6439761568365,25.9681777197973)
2033	20.12190061144046	3.223575585631239	13.8037	26.4401	20.12190061144046(13.8036924636032,26.4401087592776)
2034	19.93640346170509	3.566547310812927	12.946	26.9268	19.93640346170509(12.9459707325117,26.9268361908983)
2035	19.75128408159421	3.917206567938744	12.0736	27.429	19.75128408159421(12.0735592084343,27.4290089547541)
2036	19.5676478836293	4.275246510301145	11.1882	27.9471	19.5676478836293(11.1881647234391,27.9471310438195)

## Sheet: global pr female
	mean	sd	low	high	95%CI
1990	27.60264654964054	0.0308206200062041	27.5422	27.6631	27.60264654964054(27.5422381344283,27.6630549648527)
1991	27.29052379623801	0.03017770893042939	27.2314	27.3497	27.29052379623801(27.2313754867344,27.3496721057416)
1992	27.01273775916771	0.02985024451860625	26.9542	27.0712	27.01273775916771(26.9542312799112,27.0712442384242)
1993	26.77128546732238	0.02956243524756165	26.7133	26.8292	26.77128546732238(26.7133430942371,26.8292278404075)
1994	26.57268048758408	0.02931517176912794	26.5152	26.6301	26.57268048758408(26.5152227509165,26.6301382242515)
1995	26.41832161823664	0.02910621769217638	26.3613	26.4754	26.41832161823664(26.3612734315599,26.4753698049133)
1996	26.31597731298034	0.02893219448130119	26.2593	26.3727	26.31597731298034(26.259270211797,26.3726844141637)
1997	26.25172280933736	0.02878580703393493	26.1953	26.3081	26.25172280933736(26.1953026275508,26.3081429911238)
1998	26.20400107382544	0.0286530833827845	26.1478	26.2602	26.20400107382544(26.1478410303951,26.2601611172557)
1999	26.15418853342178	0.02852490856925211	26.0983	26.2101	26.15418853342178(26.098279712626,26.2100973542174)
2000	26.08043488465696	0.02838583595102344	26.0248	26.1361	26.08043488465696(26.0247986461929,26.1360711231209)
2001	25.99770873025135	0.02824282908950427	25.9424	26.0531	25.99770873025135(25.9423527852359,26.0530646752667)
2002	25.91969079534991	0.02810107636025828	25.8646	25.9748	25.91969079534991(25.8646126856838,25.974768905016)
2003	25.83976889828759	0.02795736256179914	25.785	25.8946	25.83976889828759(25.7849724676664,25.8945653289086)
2004	25.75680853543485	0.02781317414411752	25.7023	25.8113	25.75680853543485(25.7022947141123,25.8113223567573)
2005	25.66517151355718	0.02766434318670583	25.6109	25.7194	25.66517151355718(25.6109494009112,25.719393626203)
2006	25.60462450657568	0.02752938363111773	25.5507	25.6586	25.60462450657568(25.5506669146586,25.6585820984926)
2007	25.58418575093469	0.02741386320999905	25.5305	25.6379	25.58418575093469(25.530454579043,25.6379169228262)
2008	25.55851963493505	0.02729385777129683	25.505	25.612	25.55851963493505(25.5050236737032,25.6120155961667)
2009	25.48458170667576	0.02714918988534897	25.4314	25.5378	25.48458170667576(25.4313692945004,25.537794118851)
2010	25.32698777230467	0.0269701165416655	25.2741	25.3798	25.32698777230467(25.2741263438829,25.3798492007263)
2011	24.92048754137675	0.02666152947795035	24.8682	24.9727	24.92048754137675(24.8682309435999,24.9727441391535)
2012	24.22340847678172	0.02618841699587533	24.1721	24.2747	24.22340847678172(24.1720791794698,24.2747377740936)
2013	23.39824958124027	0.02564041389322452	23.348	23.4485	23.39824958124027(23.3479943700095,23.4485047924709)
2014	22.60922708128448	0.02511246290935018	22.56	22.6584	22.60922708128448(22.5600066539821,22.6584475085867)
2015	22.01987944985065	0.02469728554536785	21.9715	22.0683	22.01987944985065(21.9714727701817,22.0682861295195)
2016	21.58174961834803	0.02436921213829557	21.534	21.6295	21.58174961834803(21.5339859625569,21.6295132741391)
2017	21.16516546918257	0.02405884403671768	21.118	21.2123	21.16516546918257(21.1180101348705,21.2123208034945)
2018	20.80854681517614	0.02379385971235631	20.7619	20.8552	20.80854681517614(20.7619108501399,20.8551827802123)
2019	20.55196717272165	0.02359762470933868	20.5057	20.5982	20.55196717272165(20.5057158282913,20.5982185171519)
2020	20.35676443890681	0.02345214161726223	20.3108	20.4027	20.35676443890681(20.310798241337,20.4027306364766)
2021	20.26669117925584	0.02356033690048625	20.2205	20.3129	20.26669117925584(20.2205129189308,20.3128694395808)
2022	20.2541881974884	0.2343454070786428	19.7949	20.7135	20.2541881974884(19.7948711996143,20.7135051953625)
2023	20.06356214734138	0.3565016592024224	19.3648	20.7623	20.06356214734138(19.3648188953045,20.762305399378)
2024	19.87395552683861	0.511272270741169	18.8719	20.876	19.87395552683861(18.8718618761859,20.8760491774913)
2025	19.68933499948702	0.6893005251283619	18.3383	21.0404	19.68933499948702(18.3383059702354,21.0403640287386)
2026	19.50982581251883	0.8864205230601463	17.7724	21.2472	19.50982581251883(17.7724415873209,21.2472100377167)
2027	19.33077438945594	1.100253039073985	17.1743	21.4873	19.33077438945594(17.1742784328709,21.4872703460409)
2028	19.14918821291271	1.327588383542286	16.5471	21.7513	19.14918821291271(16.5471149811698,21.7512614446556)
2029	18.96816053682488	1.566591808375168	15.8976	22.0387	18.96816053682488(15.8976405924095,22.0386804812401)
2030	18.79096426906922	1.816328679755116	15.231	22.351	18.79096426906922(15.2309600567492,22.3509684813892)
2031	18.61777716455256	2.076321885530997	14.5482	22.6874	18.61777716455256(14.5481862689118,22.6873680601932)
2032	18.44499201978256	2.345913957614647	13.847	23.043	18.44499201978256(13.8470006628578,23.0429833767072)
2033	18.27055884476173	2.623519223290124	13.1285	23.4127	18.27055884476173(13.1284611671131,23.4126565224103)
2034	18.09689361562222	2.908442627757801	12.3963	23.7974	18.09689361562222(12.3963460652169,23.7974411660275)
2035	17.92645455384231	3.200478348970171	11.6535	24.1994	17.92645455384231(11.6535169898608,24.1993921178238)
2036	17.75924187572739	3.499461381859773	10.9003	24.6182	17.75924187572739(10.9002975672821,24.6181861841724)
